# Supplementary material for: The wheat stem rust resistance gene Sr43 encodes an unusual protein kinase
Source: Nat Genet. 2023 May 22;55(6):921–6. doi: 10.1038/s41588-023-01402-1 (PMC10260397; doi:10.1038/s41588-023-01402-1)
Supplement: Supplementary file 4 — Supplementary Tables 1–20 [file 41588_2023_1402_MOESM4_ESM.xlsx]

## Sheet: Supplementary Table 1
Supplementary Table 1. Cloned plant disease resistance genes.
The table was compiled from Kourelis & van der Hoorn 2018 (Plant Cell 30:285–299) and Hafeez et al. (2021) (Mol. Plant 14:1053–1070), and updated with additional entries.
Different alleles of the same gene were only counted once.
Entry	Host	Gene	Gene class	Reference	Link
1	American black nightshade	Rpi-amr3i	CNL	Witek et al., 2016	https://www.ncbi.nlm.nih.gov/pubmed/27111721
2	Apple	HcrVf2	RLP (LRR)	Belfanti et al., 2004	https://www.pnas.org/doi/abs/10.1073/pnas.0304808101
3	Arabidopsis	CERK1-4	RLK (LysM)	Petutschnig et al., 2014	http://onlinelibrary.wiley.com/doi/10.1111/nph.12920/full
4	Arabidopsis	Dm1 (Uk-3)	TNL	Tran et al., 2017	https://www.sciencedirect.com/science/article/pii/S0960982217302877?via%3Dihub
5	Arabidopsis	DM2h ler	TNL	Stuttman et al., 2016	https://www.ncbi.nlm.nih.gov/pubmed/27082651
6	Arabidopsis	DSC1	TNL	Lolle et al., 2017	https://www.sciencedirect.com/science/article/pii/S1931312817301154?via%3Dihub
7	Arabidopsis	EFR	RLK (LRR)	Zipfel et al., 2006	http://www.ncbi.nlm.nih.gov/pubmed/16713565
8	Arabidopsis	FLS2	RLK (LRR)	Gómez-Gómez et al., 2000	https://www.ncbi.nlm.nih.gov/pubmed/10911994
9	Arabidopsis	Hrt1	CNL	Ren et al., 2005	http://www.sciencedirect.com/science/article/pii/S0042682204007202
10	Arabidopsis	JAX1	Lectin	Yamaji et al., 2012	http://www.ncbi.nlm.nih.gov/pubmed/22307853
11	Arabidopsis	LORE (SD1-29)	RLK (B-lectin-S-domain)	Ranf et al., 2015	http://www.ncbi.nlm.nih.gov/pubmed/25729922
12	Arabidopsis	LYK3	RLK (LysM)	Liang et al., 2013	http://science.sciencemag.org/content/341/6152/1384.long
13	Arabidopsis	LYK4	RLK (LysM)	Wan et al., 2012	http://www.plantphysiol.org/content/160/1/396.long
14	Arabidopsis	LYK5	RLK (LysM)	Cao et al., 2014	http://www.ncbi.nlm.nih.gov/pubmed/25340959
15	Arabidopsis	LYM1; LYM3	RLK (LysM)	Willman et al., 2011	https://www.ncbi.nlm.nih.gov/pubmed/22106285
16	Arabidopsis	Lym2	RLK (LysM)	Faulkner et al., 2013	http://www.ncbi.nlm.nih.gov/pubmed/23674687
17	Arabidopsis	MIK2 (LRR-KISS)	RLK (LRR)	van der Does et al., 2017	http://journals.plos.org/plosgenetics/article?id=10.1371/journal.pgen.1006832
18	Arabidopsis	NIK1	RLK (LRR)	Zorzatto et al., 2015	http://www.nature.com/nature/journal/v520/n7549/abs/nature14171.html
19	Arabidopsis	NILR1	RLK (LRR)	Mendy et al., 2017	http://journals.plos.org/plospathogens/article?id=10.1371/journal.ppat.1006284
20	Arabidopsis	RAC1	TNL	Borhan et al., 2004	http://apsjournals.apsnet.org/doi/abs/10.1094/MPMI.2004.17.7.711
21	Arabidopsis	RBA1	TNL	Nishimura et al., 2017	https://www.ncbi.nlm.nih.gov/pubmed/28137883
22	Arabidopsis	RBGP1/RLP42	RLP (LRR)	Zhang et al., 2014	http://www.plantphysiol.org/content/164/1/352.long
23	Arabidopsis	Rcy1	CNL	Takahashi et al., 2002	http://www.ncbi.nlm.nih.gov/pubmed/12472683
24	Arabidopsis	ReMAX/RLP1	RLP (LRR)	Jehle et al., 2013	http://www.plantcell.org/content/early/2013/06/27/tpc.113.110833.abstract
25	Arabidopsis	RFO1	RLK (GUB_WAK)	Diener & Ausubel, 2005	http://www.genetics.org/content/171/1/305.long
26	Arabidopsis	RFO3	RLK (B-lectin-S-domain)	Cole & Diener , 2013	http://www.ncbi.nlm.nih.gov/pubmed/23790083
27	Arabidopsis	RLM1A	TNL	Staal et al., 2006	http://onlinelibrary.wiley.com/doi/10.1111/j.1365-313X.2006.02688.x/abstract
28	Arabidopsis	RLP23	RLP (LRR)	Albert et al., 2015	http://www.nature.com/articles/nplants2015140
29	Arabidopsis	Rpm1	CNL	Mackay et al., 2002	https://www.ncbi.nlm.nih.gov/pubmed/11955429/
30	Arabidopsis	Rpp1-Wsc	TNL	Botella et al., 1998	https://www.ncbi.nlm.nih.gov/pubmed/9811793/
31	Arabidopsis	RPP13-Nd-1	CNL	Allen et al., 2004	https://www.ncbi.nlm.nih.gov/pubmed/15591208
32	Arabidopsis	Rpp1Nda	TNL	Rehmany et al., 2005	https://www.ncbi.nlm.nih.gov/pubmed/15894715/
33	Arabidopsis	RPP2A	TNL-ID	Sinapidou et al., 2004	http://www.ncbi.nlm.nih.gov/pubmed/15165183
34	Arabidopsis	RPP4	TNL	van der Biezen et al., 2002	http://www.ncbi.nlm.nih.gov/pubmed/11846877
35	Arabidopsis	RPP5	TNL	Bailey et al., 2011	http://apsjournals.apsnet.org/doi/abs/10.1094/MPMI-12-10-0278
36	Arabidopsis	RPP7	CNL	Eulgem et al., 2007	http://www.ncbi.nlm.nih.gov/pubmed/17253987
37	Arabidopsis	RPP8	CNL	Takahashi et al., 2002	http://www.ncbi.nlm.nih.gov/pubmed/12472683
38	Arabidopsis	RPS2	CNL	Axtell & Staskawicz, 2003	http://www.ncbi.nlm.nih.gov/pubmed/12581526?dopt=Abstract
39	Arabidopsis	RPS5	CNL	Swiderski & Innes, 2001	https://www.ncbi.nlm.nih.gov/pubmed/11359614
40	Arabidopsis	RPS6	TNL	Kim et al., 2009	http://www.plantphysiol.org/content/150/4/1723.long
41	Arabidopsis	Rpw8.2	EHM-oriented membrane trafficking protein	Xiao et al., 2001	https://www.ncbi.nlm.nih.gov/pubmed/11141561
42	Arabidopsis	RRS1-R	TNL-ID	Narusaka et al., 2009	http://www.ncbi.nlm.nih.gov/pubmed/19519800
43	Arabidopsis	Rtm1	Artocarpus integrifolia lectin, jacalin	Chisholm et al., 2000	https://www.ncbi.nlm.nih.gov/pubmed/10618445/
44	Arabidopsis	Rtm2	Multidomain protein including heat shock proteins	Whitham et al., 2000	https://www.ncbi.nlm.nih.gov/pubmed/10760245/
45	Arabidopsis	Rtm3	Meprin and TRAF homology (MATH) domain	Cosson et al., 2010	https://www.ncbi.nlm.nih.gov/pubmed/20584941/
46	Arabidopsis	rwm1	Nucleus-encoded chloroplast phosphoglycerate kinase	Ouibrahim et al., 2014	http://www.ncbi.nlm.nih.gov/pubmed/24930633
47	Arabidopsis	SUMM2	CNL	Zhang et al., 2016	https://www.ncbi.nlm.nih.gov/pubmed/27986791
48	Arabidopsis	Tao1	TNL	Eitas et al., 2008	http://www.ncbi.nlm.nih.gov/pubmed/18424557
49	Arabidopsis	ZAR1	CNL	Wang et al., 2015	http://www.sciencedirect.com/science/article/pii/S1931312815003327
50	Black Pepper	Bs2	CNL	Tai et al., 1999	http://www.pnas.org/content/96/24/14153.long
51	Cabbage	retr01	eIF4E	Rusholme et al., 2007	http://www.ncbi.nlm.nih.gov/pubmed/17947545
52	Cowpea	RSG3-301	CNL	Li & Timko, 2009	https://pubmed.ncbi.nlm.nih.gov/19713520/
53	Eggplant	StoVe1	RLP (LRR)	Song et al., 2016	http://onlinelibrary.wiley.com/doi/10.1111/mpp.12390/full
54	Flax	L	TNL	Ellis et al., 1999	http://www.ncbi.nlm.nih.gov/pubmed/10072407?dopt=Abstract
55	Flax	L4	TNL	Ellis et al., 1999	http://www.ncbi.nlm.nih.gov/pubmed/10072407?dopt=Abstract
56	Flax	L5	TNL	Dodds et al., 2004	https://www.ncbi.nlm.nih.gov/pmc/articles/PMC385286/
57	Flax	M	TNL	Catanzariti et al., 2006	https://www.ncbi.nlm.nih.gov/pubmed/16326930
58	Flax	N (Ngc-D)	TNL	Dodds et al., 2001	http://onlinelibrary.wiley.com/doi/10.1046/j.1365-313X.2001.01114.x/full
59	Flax	P	TNL	Barrett et al., 2009	http://www.ncbi.nlm.nih.gov/pmc/articles/PMC2767095/
60	Flax	P2	TNL	Catanzariti et al., 2006	https://www.ncbi.nlm.nih.gov/pubmed/16326930
61	French Bean	bc-3	eIF4E (P. vulgaris eukaryotic translation initiation factor 4E)	Hart & Griffiths, 2013	http://www.ncbi.nlm.nih.gov/pubmed/23933781
62	Grapevine	VvFLS2	RLK (LRR)	Trda et al., 2014	http://www.ncbi.nlm.nih.gov/pubmed/24491115
63	Hop	HLVe1-2A	RLP (LRR)	Song et al., 2016	http://onlinelibrary.wiley.com/doi/10.1111/mpp.12390/full
64	Lettuce	Mo-1	eIF4E	Nicaise et al., 2003	http://www.ncbi.nlm.nih.gov/pubmed/12857809
65	Lettuce	RGC2B (Dm3)	CNL	Meyers et al., 1998	http://www.plantcell.org/content/10/11/1817.full.html
66	Maize	Hm1	HC toxin reductase	Johal & Briggs, 1992	http://science.sciencemag.org/content/258/5084/985.long
67	Maize	Hm2	HC toxin reductase	Zhang et al., 2002	http://www.genetics.org/content/162/2/851.long
68	Maize	Htn1 (ZmWAK-RLK1)	RLK (WAK)	Hurni et al., 2015	https://www.ncbi.nlm.nih.gov/pubmed/26124097
69	Maize	qMdr9.02 (ZmCCoAOMT2)	Caffeoyl-CoA O-methyltransferase	Yang et al., 2017	https://www.ncbi.nlm.nih.gov/pubmed/28740263
70	Maize	qRfg1 (ZmCCT)	CCT domain-containing	Wang et al., 2017	https://www.ncbi.nlm.nih.gov/pubmed/28722229
71	Maize	Rpi1-D	NLR	Collins et al., 1999	http://www.plantcell.org/content/11/7/1365.long
72	Maize	Rxo1	CNL	Zhao et al., 2005	http://www.pnas.org/content/102/43/15383
73	Maize	ZmTrxh (Scmv1)	Atypical h-type thioredoxin	Liu et al., 2017	https://www.ncbi.nlm.nih.gov/pubmed/28216424
74	Maize	ZmWAK1 (qHSR1)	RLK (GUB_WAK)	Zuo et al., 2015	https://www.ncbi.nlm.nih.gov/pubmed/25531751
75	Medicago truncatula	RCT1	TNL	Yang et al., 2008	http://www.ncbi.nlm.nih.gov/pmc/articles/PMC2527883/
76	Melon	At1	Photorespiratory Enzymes	Taler et al., 2004	http://www.plantcell.org/content/16/1/172.long
77	Melon	Fom-1 (RGH9)	TNL	Brotman et al., 2013	http://www.cell.com/molecular-plant/fulltext/S1674-2052(14)60896-0#sec1
78	Melon	Fom-2	CNL	Schmidt et al., 2015	http://onlinelibrary.wiley.com/doi/10.1111/nph.13584/abstract
79	Melon	Prv1 (RGH10)	TNL-ID	Brotman et al., 2013	http://www.cell.com/molecular-plant/fulltext/S1674-2052(14)60896-0#sec1
80	Melon	VAT	CNL	Dogimont et al., 2014	http://onlinelibrary.wiley.com/doi/10.1111/tpj.12690/abstract
81	Myrobalan Plum	Ma	TNL	Claverie et all., 2011	http://www.plantphysiol.org/content/156/2/779.long
82	Nicotiana benthamiana	Hcr9-9A	RLP (LRR)	Chakrabarti et al., 2009	http://www.ncbi.nlm.nih.gov/pubmed/19737095
83	Nicotiana benthamiana	IVR	IVR-like protein (inhibitor of virus replication)	Akad et al., 1999	http://www.ncbi.nlm.nih.gov/pubmed/10527421
84	Nicotiana benthamiana	NbCORE	RLK (LRR)	Wang et al., 2016	https://pubmed.ncbi.nlm.nih.gov/27892924/
85	Nicotiana benthamiana	NbFLS2	RLK (LRR)	Hann & Ratjhen, 2007	http://www.ncbi.nlm.nih.gov/pubmed/17217460
86	Nicotiana benthamiana	Roq1	TNL	Schultink et al., 2017	https://www.ncbi.nlm.nih.gov/pubmed/28891100
87	Nicotiana glutinosa	NgVe1	RLP (LRR)	Song et al., 2016	http://onlinelibrary.wiley.com/doi/10.1111/mpp.12390/full
88	Norway spruce	PaLAR3	Leucoanthocyanidin Reductase	Nemesio-Gorriz et al., 2016	https://www.ncbi.nlm.nih.gov/pubmed/27317690
89	Oilseed rape	LepR3	RLP (LRR)	Larkan et al., 2013	http://www.ncbi.nlm.nih.gov/pubmed/23206118
90	Oilseed rape	RLM2	RLP (LRR)	Larkan et al., 2015	http://onlinelibrary.wiley.com/doi/10.1111/pbi.12341/abstract
91	Pea	sbm1 (wlv/cyv2)	eIF4E	Gao et al., 2004	http://www.ncbi.nlm.nih.gov/pubmed/15469495
92	Pepper	Bs3	Executor (Enzymatic)	Römer et al., 2007	http://science.sciencemag.org/content/318/5850/645.long
93	Pepper	Bs4C-R	Executor (Putative transmembrane domain contain protein encoding)	Strauß et al., 2012	http://www.pnas.org/content/109/47/19480.long
94	Pepper	CaMi	CNL	Chen et al., 2007	http://www.ncbi.nlm.nih.gov/pubmed/17310335
95	Pepper	L1	CNL	Tomita et al., 2011	http://apsjournals.apsnet.org/doi/abs/10.1094/MPMI-06-10-0127
96	Pepper	pBs3-E	Executor (Enzymatic)	Römer et al., 2007	http://science.sciencemag.org/content/318/5850/645.full
97	Pepper	Pvr21	eIF4E	Ruffel et al., 2002	http://onlinelibrary.wiley.com/doi/10.1046/j.1365-313X.2002.01499.x/abstract
98	Pepper	Pvr22	eIF4E	Ruffel et al., 2002	http://onlinelibrary.wiley.com/doi/10.1046/j.1365-313X.2002.01499.x/abstract
99	Pepper	Pvr4	CNL	Kim et al., 2017	https://www.ncbi.nlm.nih.gov/pubmed/27612097
100	Pepper	pvr6	eIF4E	Rubio et al., 2009	http://www.ncbi.nlm.nih.gov/pubmed/19641047
101	Pepper	Tsw	CNL	Kim et al., 2017	https://www.ncbi.nlm.nih.gov/pubmed/27612097
102	Pigeonpea	CcRpp1	CNL	Kawashima et al., 2016	https://www.ncbi.nlm.nih.gov/pubmed/27111723
103	Potato	ELR	RLP (LRR)	Du et al., 2015	https://www.ncbi.nlm.nih.gov/pubmed/27247034
104	Potato	Eva1	eIF4E-1	Duan et al., 2010	http://www.ncbi.nlm.nih.gov/pubmed/22146867
105	Potato	Gpa2	CNL	Sacco et al., 2009	http://journals.plos.org/plospathogens/article?id=10.1371/journal.ppat.1000564
106	Potato	Gro1-4	TNL	Paal et al., 2004	http://www.ncbi.nlm.nih.gov/pubmed/15078331
107	Potato	R1	CNL-ID	Guo, 2008	http://library.wur.nl/WebQuery/wurpubs/369564
108	Potato	R2	CNL	Saunders et al., 2012	http://www.ncbi.nlm.nih.gov/pubmed/22885736
109	Potato	R2-like	CNL	Saunders et al., 2012	http://www.ncbi.nlm.nih.gov/pubmed/22885736
110	Potato	R3a	CNL	Huang et al., 2005	https://www.ncbi.nlm.nih.gov/pubmed/15807786
111	Potato	R8 (Rpi-smira2)	CNL	Vossen et al., 2016	https://www.ncbi.nlm.nih.gov/pmc/articles/PMC4983296/
112	Potato	Rb (Rpi-blb1)	CNL	Vleeshouwers et al., 2008	https://www.ncbi.nlm.nih.gov/pubmed/18682852
113	Potato	Rpi-abpt	CNL	Saunders et al., 2012	http://www.ncbi.nlm.nih.gov/pubmed/22885736
114	Potato	Rpi-blb2	CNL	Oh et al., 2009	https://www.ncbi.nlm.nih.gov/pubmed/19794118/
115	Potato	Rpi-blb3	CNL	Saunders et al., 2012	http://www.ncbi.nlm.nih.gov/pubmed/22885736
116	Potato	Rpi-pta1	CNL	Vleeshouwers et al., 2008	https://www.ncbi.nlm.nih.gov/pubmed/18682852
117	Potato	Rpi-sto1	CNL	Vleeshouwers et al., 2008	https://www.ncbi.nlm.nih.gov/pubmed/18682852
118	Potato	Rpi-vnt1.1	CNL	Pel et al., 2009	http://apsjournals.apsnet.org/doi/abs/10.1094/MPMI-22-5-0601
119	Potato	Rx1	CNL	Tameling et al., 2007	https://www.ncbi.nlm.nih.gov/pubmed/17526750
120	Potato	StuVe1	RLP (LRR)	Song et al., 2016	http://onlinelibrary.wiley.com/doi/10.1111/mpp.12390/full
121	Potato	Y-1	TNL	Vidal et al., 2002	http://www.ncbi.nlm.nih.gov/pubmed/12118888
122	Rice	Bph1/9-2 (Bph2/Bph26)	CNL-ID	Tamura et al., 2014	https://www.ncbi.nlm.nih.gov/pubmed/25076167/
123	Rice	Bph14	CNL	Du et al., 2009	https://www.ncbi.nlm.nih.gov/pubmed/20018701/
124	Rice	CEBiP	RLK (LysM)	Shimizu et al., 2010	http://onlinelibrary.wiley.com/doi/10.1111/j.1365-313X.2010.04324.x/abstract
125	Rice	GH3-2	Indole-3-acetic acid (IAA)-amido synthetase	Fu et al., 2011	https://www.ncbi.nlm.nih.gov/pmc/articles/PMC3075746/
126	Rice	GH3-8	Indole-3-acetic acid (IAA)-amido synthetase	Din et al., 2008	https://www.ncbi.nlm.nih.gov/pubmed/18192436/
127	Rice	Hwi1-25L1 and Hwi1-25L2	RLK (LRR)	Chen et al., 2014	http://www.nature.com/ncomms/2014/140221/ncomms4357/abs/ncomms4357.html
128	Rice	LYP4; LYP6	RLK (LysM)	Liu et al., 2012	http://www.ncbi.nlm.nih.gov/pubmed/22872757
129	Rice	OsFLS2	RLK (LRR)	Takai et al., 2008	http://www.ncbi.nlm.nih.gov/pubmed/18986259
130	Rice	Pb1	CNL	Hayashi et al., 2010	http://www.ncbi.nlm.nih.gov/pubmed/20807214?dopt=Abstract&holding=f1000,f1000m,isrctn
131	Rice	Pi-d2	RLK (B-lectin-S-domain)	Chen et al., 2006	http://www.ncbi.nlm.nih.gov/pubmed/16709195
132	Rice	Pi-ta	NLR	Bruyan et al., 2000	http://www.ncbi.nlm.nih.gov/pubmed/11090207
133	Rice	Pi1-5	CNL-ID	Hua et al., 2012	https://www.ncbi.nlm.nih.gov/pubmed/22643901
134	Rice	Pi2	CNL	Zhou et al., 2006	http://apsjournals.apsnet.org/doi/abs/10.1094/MPMI-19-1216
135	Rice	pi21	Proline-rich protein+putative heavy metal–binding domain+protein-protein interaction motifs	Fukuoka et al., 2009	http://science.sciencemag.org/content/325/5943/998.long
136	Rice	Pi25	CNL	Chen et al., 2011	http://www.sciencedirect.com/science/article/pii/S1673852711000567
137	Rice	Pi35	CNL	Fukuoka et al., 2013	https://www.nature.com/articles/srep04550
138	Rice	Pi36	CNL	Liu et al., 2007	http://www.genetics.org/content/176/4/2541.long
139	Rice	Pi37	NLR	Lin et al., 2007	http://www.genetics.org/content/177/3/1871.long
140	Rice	Pi5-2	CNL-ID	Lee et al., 2009	http://www.ncbi.nlm.nih.gov/pubmed/19153255?dopt=Abstract&holding=f1000,f1000m,isrctn
141	Rice	Pi50	CNL	Su et al., 2015	https://www.ncbi.nlm.nih.gov/pubmed/26183036
142	Rice	Pi64	CNL	Ma et al., 2015	https://www.ncbi.nlm.nih.gov/pubmed/25650828
143	Rice	Pi9	CNL	Wu et al., 2015	http://www.ncbi.nlm.nih.gov/pubmed/25659573
144	Rice	Pib	CNL	Zhang et al., 2015	http://www.nature.com/articles/srep11642
145	Rice	Pid3	CNL	Shang et al., 2009	http://www.genetics.org/content/182/4/1303.long
146	Rice	Pid3-A4	CNL	Lv et al., 2013	https://www.ncbi.nlm.nih.gov/pubmed/23384860/
147	Rice	PigmR (PigmR6)	CNL	Deng et al., 2017	https://www.ncbi.nlm.nih.gov/pubmed/28154240
148	Rice	Pii	CNL	Fujisaki et al., 2015	http://www.ncbi.nlm.nih.gov/pubmed/26186703
149	Rice	Pik-1	CNL-ID	Zhai et al., 2011	https://www.ncbi.nlm.nih.gov/pubmed/21118257
150	Rice	Pik-h	CNL-ID	Zhai et al., 2014	https://www.ncbi.nlm.nih.gov/pubmed/24896089
151	Rice	Pik-m	CNL-ID	Yoshida et al., 2009	https://www.ncbi.nlm.nih.gov/pmc/articles/PMC2700537/
152	Rice	Pik-p1	CNL-ID	Yuan et al., 2011	https://www.ncbi.nlm.nih.gov/pubmed/21153625
153	Rice	Pik-s	CNL-ID	Zhai et al., 2014	https://www.ncbi.nlm.nih.gov/pubmed/24896089
154	Rice	Pish	CNL	Takahashi et al., 2010	http://bmcplantbiol.biomedcentral.com/articles/10.1186/1471-2229-10-175
155	Rice	Pit	CNL	Hayashi & Yoshida, 2009	http://www.ncbi.nlm.nih.gov/pubmed/18808453
156	Rice	Piz-t	CNL	Li et al., 2009	http://apsjournals.apsnet.org/doi/abs/10.1094/MPMI-22-4-0411
157	Rice	RGA5-A (Pia-1)	CNL-ID	Cesari et al., 2013	https://www.ncbi.nlm.nih.gov/pmc/articles/PMC3663280/
158	Rice	STV11-R	Sulfotransferase	Wang et al., 2014	https://www.nature.com/articles/ncomms5768
159	Rice	Xa1	NLR-ID	Zhiyuan et al., 2016	https://www.ncbi.nlm.nih.gov/pmc/articles/PMC5097170/
160	Rice	Xa10	Executor (Putative transmembrane domain contain protein encoding)	Tian et al., 2014	http://www.plantcell.org/content/26/1/497.long
161	Rice	xa13	plasma membrane protein	Chu et al., 2006	https://www.ncbi.nlm.nih.gov/pmc/articles/PMC1472899/
162	Rice	XA21	RLK (LRR)	Pruitt et al., 2015	http://advances.sciencemag.org/content/1/6/e1500245
163	Rice	Xa23	Executor (Putative transmembrane domain contain protein encoding)	Wang et al., 2015	http://www.sciencedirect.com/science/article/pii/S1674205214000306
164	Rice	xa25	MtN3/saliva family	Liu et al., 2011	http://onlinelibrary.wiley.com/doi/10.1111/j.1365-3040.2011.02391.x/abstract
165	Rice	Xa27	Executor (Putative transmembrane domain contain protein encoding)	Gu et al., 2005	http://www.nature.com/nature/journal/v435/n7045/full/nature03630.html
166	Rice	Xa3/Xa26	RLK (LRR)	Xiang et al., 2006	http://www.ncbi.nlm.nih.gov/pubmed/16932879
167	Rice	Xa4	RLK (GUB_WAK)	Hu et al., 2017	http://www.nature.com/articles/nplants20179?WT.ec_id=NPLANTS-201703&spMailingID=53544637&spUserID=OTA4NzM2NzAyNDgS1&spJobID=1120508217&spReportId=MTEyMDUwODIxNwS2
168	Rice	xa5	Gamma subunit of transcription factor IIA (TFIIAgamma)	Iyer & McCouch, 2004	https://www.ncbi.nlm.nih.gov/pubmed/15597740
169	Rose	muRdr1A (Rdr1)	TNL	Menz et al., 2017	https://www.ncbi.nlm.nih.gov/pubmed/28779550
170	Rye	Pm17	CNL	Singh et al., 2018	https://doi.org/10.1007/s11103-018-0780-3
171	Sorghum	LGS1	Sulfotransferase	Gobena et al., 2017	http://www.pnas.org/content/114/17/4471
172	Soybean	3gG2	CNL	Wen et al., 2013	http://www.ncbi.nlm.nih.gov/pubmed/23051173
173	Soybean	GmSNAP18 (Rhg1-a)	SNAP protein	Liu et al., 2017	http://www.nature.com/articles/ncomms14822
174	Soybean	Rhg1-b	Amino acid transporter, an α-SNAP protein, and a WI12 (wound-inducible domain) protein	Cook et al., 2012	http://science.sciencemag.org/content/338/6111/1206
175	Soybean	Rpg1-b	CNL	Kessens et al., 2014	http://journals.plos.org/plosone/article?id=10.1371/journal.pone.0108159
176	Soybean	Rpg1r	CNL	Ashfield et al., 2014	http://www.plantphysiol.org/content/166/1/235.long
177	Soybean	Rpp4C4	CNL	Meyer et al., 2009	http://www.plantphysiol.org/content/150/1/295.long
178	Soybean	SHMT (Rhg4)	Serine hydroxymethyltransferase	Liu et al., 2012	http://www.nature.com/nature/journal/v492/n7428/full/nature11651.html?WT.ec_id=NATURE-20121213
179	Sugar beet	Hs1(pro-1)	Encodes a 282-amino acid protein with imperfect leucine-rich repeats and a putative membrane-spanning segment	Cai et al., 1997	http://www.ncbi.nlm.nih.gov/pubmed/9012350
180	Sugar beet	Rz2	CNL	Capistrano-Gossmann et al., 2017	https://www.ncbi.nlm.nih.gov/pubmed/28585529
181	Tobacco	N	TNL	Caplan et al., 2008	http://www.ncbi.nlm.nih.gov/pubmed/18267075
182	Tobacco	N	CNL	Sekine et al., 2012	http://www.ncbi.nlm.nih.gov/pubmed/22690804
183	Tomato	9DC2 (9DC)	RLP (LRR)	van der Hoorn et al., 2001	https://www.ncbi.nlm.nih.gov/pubmed/11517316/
184	Tomato	Asc-1	Prevents disruption of sphingolipid metabolism during AAL-toxin-induced programmed cell death	Spassieva et al., 2002	http://onlinelibrary.wiley.com/doi/10.1046/j.1365-313X.2002.01444.x/abstract
185	Tomato	Bs4	TNL	Kay et al., 2005	http://apsjournals.apsnet.org/doi/abs/10.1094/MPMI-18-0838
186	Tomato	Bti9	RLK (LysM)	Zeng et al., 2011	http://onlinelibrary.wiley.com/doi/10.1111/j.1365-313X.2011.04773.x/full
187	Tomato	Cf-2	RLP (LRR)	Krüger et al., 2002	http://www.ncbi.nlm.nih.gov/pubmed/11976458
188	Tomato	Cf-2	RLP (LRR)	Lozano-Torres et al., 2012	http://www.pnas.org/content/109/25/10119.long
189	Tomato	Cf-4 (Hcr9-4D)	RLP (LRR)	Thomas et al., 1997	https://www.ncbi.nlm.nih.gov/pmc/articles/PMC157069/
190	Tomato	Cf-5 (Hcr2-5C)	RLP (LRR)	Mesarich et al., 2014	http://www.ncbi.nlm.nih.gov/pubmed/24678832
191	Tomato	Cf-9 (Hcr9-9C)	RLP (LRR)	Jones et al., 1994	https://www.ncbi.nlm.nih.gov/pubmed/7973631
192	Tomato	CORE	RLK (LRR)	Wang et al., 2016	https://www.nature.com/articles/nplants2016185
193	Tomato	CuRe1	RLP (LRR)	Hegenauer et al., 2016	http://science.sciencemag.org/content/353/6298/478.full
194	Tomato	FLS3	RLK (LRR)	Hind et al., 2016	http://www.nature.com/articles/nplants2016128
195	Tomato	Hcr9-4E	RLP (LRR)	Westerink et al., 2004	http://www.ncbi.nlm.nih.gov/pubmed/15469522
196	Tomato	Hero A	CNL	Ernst et al., 2002	http://www.ncbi.nlm.nih.gov/pubmed/12121443
197	Tomato	I	RLP (LRR)	Catanzariti et al., 2017	https://www.ncbi.nlm.nih.gov/pubmed/27995670
198	Tomato	I-3 (SpSRLK-5)	RLK (B-lectin-S-domain)	Catanzariti et al., 2015	http://www.ncbi.nlm.nih.gov/pubmed/25740416
199	Tomato	I-7	RLP (LRR)	Gonzalez-Cendales et al., 2015	http://www.ncbi.nlm.nih.gov/pubmed/26177154
200	Tomato	I2	CNL	Houterman et al., 2009	https://www.ncbi.nlm.nih.gov/pubmed/19228334
201	Tomato	LeEIX2	RLP (LRR)	Ron & Avni, 2004	http://www.plantcell.org/content/16/6/1604.full
202	Tomato	Mi-1	CNL	Vos et al., 1998	http://www.ncbi.nlm.nih.gov/pubmed/9853621
203	Tomato	Pelo (Ty-5)	RNA Surveillance Factor	Lapidot et al., 2015	http://journals.plos.org/plosgenetics/article?id=10.1371/journal.pgen.1005538
204	Tomato	Ph-3	CNL	Zhang et al., 2014	http://link.springer.com/article/10.1007%2Fs00122-014-2303-1
205	Tomato	Pot-1	eIF4E	Ruffel et al., 2005	http://www.ncbi.nlm.nih.gov/pubmed/15971038
206	Tomato	Prf	CNL	Chien et al., 2013	http://apsjournals.apsnet.org/doi/abs/10.1094/MPMI-08-12-0190-R
207	Tomato	SlFLS2	RLK (LRR)	Robatzek et al., 2007	https://www.ncbi.nlm.nih.gov/pubmed/17530419
208	Tomato	SlLyk13	RLK (LysM)	Zeng et al., 2011	http://onlinelibrary.wiley.com/doi/10.1111/j.1365-313X.2011.04773.x/full
209	Tomato	Sw-5b	CNL	Zhu et al., 2017	https://www.ncbi.nlm.nih.gov/pubmed/28814646
210	Tomato	Tm-1	Tm-1 family, and PEP PEP_hydrolase domain-containing protein	Ishibashi et al., 2007	http://www.ncbi.nlm.nih.gov/pubmed/17699618
211	Tomato	Tm-2	CNL	Lanfermeijer et al., 2005	http://www.ncbi.nlm.nih.gov/pubmed/16172136
212	Tomato	Tm-22	CNL	Lanfermeijer et al., 2000	http://www.ncbi.nlm.nih.gov/pubmed/14558663
213	Tomato	Ty-1	RNA–dependent RNA polymerase	Verlaan et al., 2013	http://journals.plos.org/plosgenetics/article?id=10.1371/journal.pgen.1003399
214	Tomato	Ty-3	RNA–dependent RNA polymerase	Verlaan et al., 2013	http://journals.plos.org/plosgenetics/article?id=10.1371/journal.pgen.1003399
215	Tomato	Ve1	RLP (LRR)	de Jonge et al., 2012	http://www.pnas.org/content/109/13/5110
216	Wheat	Fhb1*	Pore-forming toxin-like gene	Rawat et al., 2016	https://www.nature.com/articles/ng.3706
217	Tall Wheat Grass	Fhb7	Glutathione S-transferase	Wang et al., 2020	https://www.science.org/doi/10.1126/science.aba5435
218	Barley	HvHm1	NADPH-dependent reductase	Sindhu et al., 2008	http://www.pnas.org/content/105/5/1762.full
219	Wheat	Lr1	CNL	Cloutier et al., 2007	http://link.springer.com/article/10.1007%2Fs11103-007-9201-8
220	Wheat	Lr10	CNL	Feuillet et al., 2003	DOI: 10.1073/pnas.2435133100
221	Wheat	Lr13 (Ne2)	CNL	Hewitt et al., 2021; Yan et al., 2021	doi.org/10.1016/j.molp.2021.05.010; doi.org/10.1016/j.molp.2021.05.009
222	Wheat	Lr14a	Ankyrin transmembrane domain protein	Kolodziej et al., 2021	doi.org/10.1038/s41467-020-20777-x
223	Wheat	Lr21	NLR	Huang et al., 2003	http://www.genetics.org/content/164/2/655.long
224	Wheat	Lr22a	CNL	Kaur Tind et al., 2017	https://www.ncbi.nlm.nih.gov/pubmed/28504667
225	Wheat	Lr34 (Syn. Yr18/Sr57/Pm38/Ltn1)	Abscisic acid transporter	Krattinger et al., 2009; Krattinger et al.,2019	doi: 10.1126/science.1166453/; doi.org/10.1111/nph.15815
226	Wheat	Lr42	NLR	Lin et al., 2022	https://doi.org/10.1038/s41467-022-30784-9
227	Wheat	Lr67 (Pm46/Sr55/Yr46/Ltn3)	Glucose transporters	Moore et al., 2015	http://www.nature.com/ng/journal/v47/n12/abs/ng.3439.html
228	Wheat	Lr9	Tandem kinase	Wang Y. et al. 2022	https://doi.org/10.21203/rs.3.rs-1807889/v1
229	Barley	Mla, multiple alleles	CNL	Zhou et al., 2001, and others	https://academic.oup.com/plcell/article/13/2/337/6009418?login=true
230	Barley	Mlo	Integral membrane proteins	Büschges et al., 1997	http://www.sciencedirect.com/science/article/pii/S0092867400819121
231	Triticum aestivum	Pm17	NLR	Singh et al., 2018	DOI: 10.1111/nph.16761
232	Wheat	Pm1a	CNL	Hewitt et al., 2020	https://doi.org/10.1111/nph.17075
233	Wheat	Pm2	CNL	Praz et al., 2016	http://onlinelibrary.wiley.com/doi/10.1111/nph.14372/full
234	Dasypyrum villosum	Pm21	CNL**	Xing et al., 2018	doi.org/10.1016/j.molp.2018.02.013
235	Wheat	Pm24	Tandem kinase	Lu et al., 2020	doi.org/10.1038/s41467-020-14294-0
236	Wheat	Pm3, multiple alleles	CNL	Yahiaoui et al., 2004, and others	http://www.ncbi.nlm.nih.gov/pubmed/14756761
237	Wild Emmer Wheat	Pm41	CNL	Li et al., 2020	https://doi.org/10.1111/nph.16761
238	Wheat	Pm4a,b	MCTP-kinase	Sánchez-Martín et al., 2021	https://www.nature.com/articles/s41477-021-00869-2
239	Wheat	Pm5e	CNL	Xie et al., 2020	https://doi.org/10.1111/nph.16762
240	Red Wild Einkorn Wheat	Pm60	CNL	Zou et al., 2017	https://doi.org/10.1111/nph.14964
241	Wild Emmer Wheat	Pm69	NLR	Li et al., 2022	DOI: 10.1101/2022.10.14.512294 / doi.org/10.1007/s00122-011-1756-8
242	Barley	Rdg2a	CNL	Bulgarelli et al., 2010	http://journals.plos.org/plosone/article?id=10.1371/journal.pone.0012599
243	Wheat	Rga2	CNL-ID	Loutre et al., 2009	http://www.ncbi.nlm.nih.gov/pubmed/19769576
244	Barley	Rpg1	Tandem kinase	Nirmala et al., 2011	https://www.ncbi.nlm.nih.gov/pubmed/21873196
245	Barley	Rpg5	NLR-ID	Wang et al., 2013	http://www.ncbi.nlm.nih.gov/pubmed/23216085
246	barley	Rph1	CNL	Dracatos et al., 2017	https://pubmed.ncbi.nlm.nih.gov/30593453/
247	barley	Rph15	BED-NLR	Chen et al., 2021	https://pubmed.ncbi.nlm.nih.gov/33415836/
248	barley	Rph22	Receptor kinases	Wang et al., 2019	https://pubmed.ncbi.nlm.nih.gov/31712760/
249	barley	Rph3	Membrane protein	Dinh et al., 2022	https://www.nature.com/articles/s41467-022-29840-1
250	barley	Rphq2	Receptor kinases	Wang et al., 2019	https://pubmed.ncbi.nlm.nih.gov/31712760/
251	Barley	Rps7	NLR	Bettgenhaeuser et al., 2021	https://pubmed.ncbi.nlm.nih.gov/34824299/
252	Wheat	Rwt3	CNL	Arora et al., 2022	https://doi.org/10.1101/2022.01.27.477927
253	Wheat	Rwt4	Tandem kinase	Arora S. et al. 2022	https://doi.org/10.1101/2022.01.27.477927
254	Barley	rym-4	eIF4E protein	Kanyuka et al., 2005	http://www.ncbi.nlm.nih.gov/pubmed/20565670
255	Barley	rym-5	eIF4E protein	Kanyuka et al., 2005	http://www.ncbi.nlm.nih.gov/pubmed/20565670
256	Barley	rym-11	Protein disulfide isomerase	Yang et al., 2014	doi.org/10.1073/pnas.1320362111
257	Wheat	Sm1	NLR-Kinase-NSP domains	Walkowiak et al., 2020	https://doi.org/10.1038/s41586-020-2961-x
258	Wheat	Snn1	Wall associated kinase	Shi et al., 2016	doi: 10.1126/sciadv.1600822
259	Tausch's goatgrass	Snn3	Protein kinase major sperm protein	Zhang et al., 2021	https://doi.org/10.1111/tpj.15194
260	Pasta wheat	Sr13	CNL	Zhang et al., 2017	https://doi.org/10.1073/pnas.1706277114
261	Einkorn wheat	Sr21	CNL	Chen et al., 2018	https://doi.org/10.1371/journal.pgen.1007287
262	Wheat	Sr22	CNL	Steuernagel et a., 2016	https://www.ncbi.nlm.nih.gov/pubmed/27111722
263	Tall wheat grass	Sr26	CNL	Zhang et al., 2020	https://www.nature.com/articles/s41467-021-23738-0
264	Rye	Sr27	CNL	Upadhyaya et al., 2021	doi: 10.1038/s41477-021-00971-5
265	Wheat	Sr33	CNL	Periyannan et al., 2013	http://science.sciencemag.org/content/341/6147/786.long
266	Wheat	Sr35	CNL	Saintenac et al., 2013	http://science.sciencemag.org/content/341/6147/783.long
267	Tall wheat grass	Sr43	kinase_DUFs	This study
268	Wheat	Sr45	CNL	Steuernagel et a., 2016	https://www.ncbi.nlm.nih.gov/pubmed/27111722
269	Tausch's Goatgrass	Sr46	CNL	Arora et al., 2019	https://doi.org/10.1038/s41587-018-0007-9
270	Wheat	Sr50	CNL	Mago et al., 2015	https://www.nature.com/articles/nplants2015186
271	Einkorn Wheat	Sr60 (WKS2)	Tandem kinase	Chen et al., 2020	https://doi.org/10.1111/nph.16169
272	Tall Wheat Grass	Sr61	CNL	Zhang et al., 2020	https://www.nature.com/articles/s41467-021-23738-0
273	Wheat	Sr62	Tandem kinase	Yu, G., et al. 2022	https://doi.org/10.1038/s41467-022-29132-8
274	Tausch's Goatgrass	SrTA1662	CNL	Arora et al., 2019	https://www.nature.com/articles/s41587-018-0007-9
275	Tausch's Goatgrass	Stb16q	Cysteine-rich receptor-like kinase (CRK)	Saintenac etal., 2020	https://www.nature.com/articles/s41467-020-20685-0
276	Wheat	Stb6	WAK	Saintenac et al., 2018	https://www.nature.com/articles/s41588-018-0051-x
277	Wheat	TmMLA1	CNL	Jordan et al., 2011	http://onlinelibrary.wiley.com/doi/10.1111/j.1365-313X.2010.04445.x/full
278	Wheat	Tsn1	Kinase_NLR	Faris et al., 2010	https://doi.org/10.1073/pnas.1004090107
279	Wheat	WCBP1 (YrL693)	Copper-binding protein	Li et al., 2015	http://bmcplantbiol.biomedcentral.com/articles/10.1186/s12870-015-0612-4
280	Wheat	WTK4	Tandem kinase	Gaurav, K. et al. 2021	https://doi.org/10.1038/s41587-021-01058-4
281	Wheat	Yr10cg***	CNL	Liu et al., 2014	http://www.sciencedirect.com/science/article/pii/S1674205214609795
282	Wild Emmer Wheat	Yr15	Tandem kinase	Klymiuk et al., 2018	https://www.nature.com/articles/s41467-018-06138-9
283	Barley	Yr27	CNL	Athiyannan et al., 2022	https://pubmed.ncbi.nlm.nih.gov/35288708/
284	Wheat	Yr36 (WKS1)	A kinase and a putative START lipid-binding domain	Fu et al.,2009	http://science.sciencemag.org/content/323/5919/1357?ijkey=9152616eb796132f01bc722808278438b2337fdd&keytype2=tf_ipsecsha
285	Wheat	Yr5a (Yr5), Yr5b (YrSP)	BED-NLR	Marchal et al., 2018	https://www.nature.com/articles/s41477-018-0236-4
286	Wheat	Yr7	BED-NLR	Marchal et al., 2018	https://www.nature.com/articles/s41477-018-0236-4
287	Tausch's Goatgrass	YrAS2388R	CNL	Zhang et al., 2019	https://www.nature.com/articles/s41467-019-11872-9
288	Wild Einkorn Wheat	YrU1	ANK-NLR-WRKY	Wang et al., 2020	https://www.nature.com/articles/s41467-020-15139-6
289	Triticum aestivum	Ym2	NLR	Mishina et al., 2023	doi.org/10.1073/pnas.2214968120
290	Wheat	TaBCAT1	Branched chain amino acid amino-transferase	Corredor-Moreno et al., 2021	doi.org/10.1093/plcell/koab049
291	Wheat	TaPsIPK1	Protein kinase	Wang et al. 2022	doi.org/10.1016/j.cell.2022.06.027
* Subsequent research indicates that Fhb1 may encode a histidine rich calcium binding protein (Li et al., 2019. Mutation of a histidine-rich calcium-binding-protein gene in wheat confers resistance to Fusarium head blight. Nature Genetics 51:1106-1112.)
** An earlier report found that Pm21 was a Sr/Thr kinase (https://doi.org/10.1073/pnas.1016981108), but two subsequent studies found that it is an NLR.
*** The cloned gene originally proposed to be Yr10, has been found to encode a different resistance gene, Yr10cg (Yuan et al., 2018. Remapping of the stripe rust resistance gene Yr10 in common wheat. Theoretical and Applied Genetics 131:1253-1262.)
Summary:
Class	# Plant disease resistance genes	Percentage
NLR-ID	19	0.0655172
NLR	135	0.465517
RLK	34	0.117241
RLP	24	0.0827586
Kinase fusion protein*	15	0.0517241
Executor	6	0.0206897
Other	58	0.2
Total	291	1.00345
*Tsn1, Rpg5 and Sm1 (which encode NLR-kinase fustion proteins) have been counted as a kinase fusion encoding genes in this table.

## Sheet: Supplementary Table 2
Supplementary Table 2. Infection type (IT*) of M3 plants of the Sr43 susceptible mutants**.
Mutant	Plant 1	Plant 2
31b	4	4
187g	4	4
276b	4	4
450b	4	NA
706f	4	4
1013a	4	3+
1102h	4	4
1298g	4	4
1513d	4	4
1671a	4	4
*IT scores are based on Stakman scale.
**The mutants were obtained with isolate 74MN1409 (race TPMKC).

## Sheet: Supplementary Table 3
Supplementary Table 3. The number of flow sorted 7D/7el2 translocation chromosomes, purity in sorted fractions, and DNA yield after multiple displacement amplification.
Genotype	Number of sorted chromosomes	Average purity in sorted fractions (%)	DNA yield (µg)
Sr43 wildtype*	70000	0.633	55**
Sr43 wildtype*	55000	0.654	43**
31b	51000	0.632	8.45
276b	14000	0.66	3.13
706f	30000	0.627	7.27
1013a	30000	0.669	7.36
1102h	60000	0.606	12.62
1298g	15000	0.65	2.5
1513d	66000	0.561	9.47
1671a	42000	0.632	8
*Wheat-Thinopyron elongatum introgression line RWG34.
*Amount of non-amplified DNA in ng.

## Sheet: Supplementary Table 4
Supplementary Table 4. Sr43 wildtype and mutant sequence data used in MutChromSeq mapping.
Library name	Sequencing chemistry	Output (Gb)
Sr43_WT_F.fq.gz	250 bp paired end	23.57
Sr43_WT_R.fq.gz	250 bp paired end	24.68
Sr43_31b_F.fq.gz	150 bp paired end	18.41
Sr43_31b_R.fq.gz	150 bp paired end	19.54
Sr43_276b_F.fq.gz	150 bp paired end	17.87
Sr43_276b_R.fq.gz	150 bp paired end	19.32
Sr43_706f_F.fq.gz	150 bp paired end	17.29
Sr43_706f_R.fq.gz	150 bp paired end	18.64
Sr43_1013a_F.fq.gz	150 bp paired end	17.09
Sr43_1013a_R.fq.gz	150 bp paired end	18.46
Sr43_1102h_F.fq.gz	150 bp paired end	19.22
Sr43_1102h_R.fq.gz	150 bp paired end	20.7
Sr43_1298g_F.fq.gz	150 bp paired end	17.89
Sr43_1298g_R.fq.gz	150 bp paired end	19.29
Sr43_1513d_F.fq.gz	150 bp paired end	19.72
Sr43_1513d_R.fq.gz	150 bp paired end	21.39
Sr43_1671a_F.fq.gz	150 bp paired end	18.56
Sr43_1671a_R.fq.gz	150 bp paired end	19.94

## Sheet: Supplementary Table 5
Supplementary Table 5. PCR primers used for Sr43 transcript analysis in this study.
Marker name	Primer sequence 5'-3' (Forward)	Primer sequence 5'-3' (Reverse)	Annealing temperature
Sr43 transcript	GACTGCTCTTCATCAGCTCATCATCGTCGCAAGGAGCT	TCATGCTCTTCTGGAGGCAATGGAGCATCACTTGTGAT	63°C (5 cycles) + 68°C (25 cycles)

## Sheet: Supplementary Table 6
Supplementary Table 6. Sr43 mRNA splice coordinates relative to the genomic sequence of Sr43.
Sr43 mRNA splice	Splice site coordinate*
Sr43_mRNA_splice_1	join(2880…3005,3243…3306,3403…3523,5622…5880,5976…6204,6307…6457,6561…6779,7243…7544,7620…7712,7813…7903,8204…8294,8880…8974,9143…9212,9301…9404,9778…9894,10227…10303,10385…10429,10576…11271)
Sr43_mRNA_splice_2	join(2880…3005,3243…3523,5622…5880,5976…6204,6307…6457,6561…6779,7243…7544,7620…7712,7813…7903,8204…8294,8880…8974,9143…9212,9301…9404,9778…9894,10227…10303,10385…10429,10576…11271)
Sr43_mRNA_splice_3	join(2880…3005,3243…3523,5622…5880,5976…6204,6307…6457,6561…6779,7243…7544,7620…7712,7813…7903,8066…8294,8880…8974,9143…9212,9301…9404,9778…9894,10227…10429,10576…11271)
Sr43_mRNA_splice_4	join(2880…3005,3243…3306,3403…3523,5722…5880,5976…6204,6307…6457,6561…6779,7243…7544,7620…7712,7813…7903,8201…8294,8880…8974,9143…9212,9301…9404,9778…9894,10227…10429,10576…11271)
*With reference to the 13,533 bp genomic seqeunce of Sr43 deposited in NCBI GenBank under accession number ON237711.

## Sheet: Supplementary Table 7
Supplementary Table 7. Mutations detected in Sr43 by MutChromSeq mapping.
Mutant	Mutation in DNA	Mutation in protein
1013a	G->A	Gly>Ser
1513d	G->A	Gly>Glu
1298g	G->A	Cys>Tyr
1102h	G->A	Gly>Ser
276b	C->T	Ala>Val
31b	G->A	Arg>Gln
706f	G->A	Trp>Stop
1671a	C->T	His>Tyr

## Sheet: Supplementary Table 8
Supplementary Table 8. SIFT scores (probabilities) for the predicted Sr43 EMS-induced amino-acid substitutions being tolerated or in-tolerated.
Mutant	Substitution position	Substitution	Probability	Tolerated / In-tolerated
1013a	G52S	Gly>Ser	0.01	In-tolerated
1513d	G152E	Gly>Glu	0.03	In-tolerated
1298g	C166Y	Cys>Tyr	0	In-tolerated
1102h	G168S	Gly>Ser	0.01	In-tolerated
276b	A234V	Ala>Val	0.02	In-tolerated
31b	R460Q	Arg>Gln	0	In-tolerated
706f	W684*	Trp>Stop	NA	In-tolerated
1671a	H748Y	His>Tyr	0	In-tolerated

## Sheet: Supplementary Table 9
Supplementary Table 9. List of peptides that are phosphorylated by His6-MBP-Sr43.
			MBP alone			MBP + SR43
Entry	Amino acid	Peptide*	Mascot Score	MD Score	Phosphopeptide with P-site**	Mascot Score	MD Score
1	T54	K.FPQVAATGDGPDIIFWAHDR.F	146.9	-	K.FPQVAAT(p)GDGPDIIFWAHDR.F	84.3	-
2	S74	R.FGGYAQSGLLAEITPDK.A	160	-	R.FGGYAQS(p)GLLAEITPDK.A	114.6	83
3	S115	K.LIAYPIAVEALSLIYNK.D	123.7	-	K.LIAYPIAVEALS(p)LIYNK.D	61.5	48.5
4	T129	K.DLLPNPPKTWEEIPALDKELK.A	13.4	-	K.DLLPNPPKT(p)WEEIPALDKELK.A	32.6	-
5	Y177	K.YENGKYDIKDVGVDNAGAK.A	110.4	-	K.YENGKY(p)DIKDVGVDNAGAK.A	74.4	11.3
6	S234	K.HMNADTDYSIAEAAFNKGETAMTINGPWAWSNIDTSK.V	94.5	-	K.HMNADTDYSIAEAAFNKGETAMTINGPWAWS(p)NIDTSK.V	43.8	13.5
7	T250	K.VNYGVTVLPTFKGQPSKPFVGVLSAGINAASPNK.E	49.8	-	K.VNYGVTVLPT(p)FKGQPSKPFVGVLSAGINAASPNK.E	50.1	4.3
8	S256	K.GQPSKPFVGVLSAGINAASPNK.E	128	-	K.GQPS(p)KPFVGVLSAGINAASPNK.E	88	66
9	S264	"	"	-	K.GQPSKPFVGVLS(p)AGINAASPNK.E	67.9	38.5
10	S307	K.DKPLGAVALKSYEEELAK.D	35.4	-	K.DKPLGAVALKS(p)YEEELAK.D	35.8	19.8
*The non-modified peptides in samples incubated in the kinase reaction buffer alone without His6-MBP-Sr43. Their Mascot and Mascot Delta (MD) scores are indicated in the two columns to the right.
**The corresponding phosphorylated peptides (phosphate group in red) when the substrate is incubated with His6-MBP-Sr43 are indicated along with their Mascot scores and MD scores un the two columns to the right.

## Sheet: Supplementary Table 10
Supplementary Table 10. Conservation of the glycine at amino acid position 52 of the glycine-rich loop in Sr43.
S	Protein	51	52	53	54	55	56	57	58	59	60	61	62	63	64	65	66	67	68	69	70	71	72	73	Organism
1	Sr43	L	G	T	G	A	Y	G	S	V	Y	K	G	E	H	K	D	G	E	K	I	A	V	K	Thinopyrum ponticum
2	XP_045085308.1	L	G	S	G	G	F	G	K	V	Y	M	G	V	L	K	D	G	E	K	I	A	V	K	Aegilops tauschii subsp. strangulata
3	XP_020184800.1	L	G	S	G	G	F	G	K	V	Y	M	G	V	L	K	D	G	E	K	I	A	V	K	Aegilops tauschii subsp. strangulata
4	XP_045088391.1	I	G	T	G	S	F	G	N	V	Y	K	G	Q	H	T	D	G	E	W	I	A	V	K	Aegilops tauschii subsp. strangulata
5	XP_020193228.1	I	G	T	G	S	F	G	N	V	Y	K	G	Q	H	T	D	G	E	W	I	A	V	K	Aegilops tauschii subsp. strangulata
6	XP_020193238.1	I	G	T	G	S	F	G	N	V	Y	K	G	Q	H	T	D	G	E	W	I	A	V	K	Aegilops tauschii subsp. strangulata
7	XP_020181927.1	L	G	A	G	A	Y	G	S	V	Y	K	G	Q	H	K	N	G	E	I	I	A	I	K	Aegilops tauschii subsp. strangulata
8	XP_044963896.1	L	G	R	G	T	Y	G	K	V	Y	L	G	L	H	T	S	G	E	K	I	A	V	K	Hordeum vulgare subsp. vulgare
9	XP_039808827.1	I	G	S	G	A	Y	G	Q	V	F	M	G	V	H	K	D	G	E	K	I	A	V	K	Panicum virgatum
10	XP_039808820.1	I	G	S	G	A	Y	G	Q	V	F	M	G	V	H	K	D	G	E	K	I	A	V	K	Panicum virgatum
11	KAG2642146.1	I	G	S	G	A	Y	G	Q	V	F	M	G	V	H	K	D	G	E	K	I	A	V	K	Panicum virgatum
12	XP_039794391.1	I	G	T	G	A	Y	G	Q	V	F	L	G	V	H	K	D	G	E	K	I	A	V	K	Panicum virgatum
13	KAG2633800.1	I	G	T	G	A	Y	G	Q	V	F	L	G	V	H	K	D	G	E	K	I	A	V	K	Panicum virgatum
14	XP_039794390.1	I	G	T	G	A	Y	G	Q	V	F	L	G	V	H	K	D	G	E	K	I	A	V	K	Panicum virgatum
15	XP_039794387.1	I	G	T	G	A	Y	G	Q	V	F	L	G	V	H	K	D	G	E	K	I	A	V	K	Panicum virgatum
16	XP_039794389.1	I	G	T	G	A	Y	G	Q	V	F	L	G	V	H	K	D	G	E	K	I	A	V	K	Panicum virgatum
17	KAG2633802.1	I	G	T	G	A	Y	G	Q	V	F	L	G	V	H	K	D	G	E	K	I	A	V	K	Panicum virgatum
18	XP_022685272.1	L	G	S	G	G	F	G	K	V	Y	M	G	V	H	N	D	G	E	K	I	A	V	K	Setaria italica
19	RCV38811.1	L	G	S	G	G	F	G	K	V	Y	M	G	V	H	N	D	G	E	K	I	A	V	K	Setaria italica
20	RCV38813.1	L	G	S	G	G	F	G	K	V	Y	M	G	V	H	N	D	G	E	K	I	A	V	K	Setaria italica
21	XP_012703987.1	L	G	S	G	G	F	G	K	V	Y	M	G	V	H	N	D	G	E	K	I	A	V	K	Setaria italica
22	RCV38809.1	L	G	S	G	G	F	G	K	V	Y	M	G	V	H	N	D	G	E	K	I	A	V	K	Setaria italica
23	XP_012703986.1	L	G	S	G	G	F	G	K	V	Y	M	G	V	H	N	D	G	E	K	I	A	V	K	Setaria italica
24	XP_012703985.1	L	G	S	G	G	F	G	K	V	Y	M	G	V	H	N	D	G	E	K	I	A	V	K	Setaria italica
25	XP_012703984.1	L	G	S	G	G	F	G	K	V	Y	M	G	V	H	N	D	G	E	K	I	A	V	K	Setaria italica
26	XP_044318920.1	L	G	S	G	S	Y	G	E	V	Y	M	G	E	S	K	D	G	K	K	I	A	V	K	Triticum aestivum
27	XP_044452352.1	L	G	S	G	S	Y	G	E	V	Y	M	G	E	S	K	D	G	K	K	I	A	V	K	Triticum aestivum
28	KAF7005635.1	V	G	E	G	S	F	G	E	V	Y	K	G	E	Q	K	N	G	Q	M	I	A	V	K	Triticum aestivum
29	XP_044318873.1	V	G	E	G	S	F	G	E	V	Y	K	G	E	Q	K	N	G	Q	M	I	A	V	K	Triticum aestivum
30	XP_044453844.1	L	G	A	G	S	Y	G	K	V	Y	M	G	E	Y	E	D	G	E	A	I	A	V	K	Triticum aestivum
31	XP_044453845.1	L	G	A	G	S	Y	G	K	V	Y	M	G	E	Y	E	D	G	E	A	I	A	V	K	Triticum aestivum
32	KAF7005719.1	L	G	R	G	T	Y	G	K	V	Y	L	G	L	H	T	N	G	E	K	I	A	V	K	Triticum aestivum
33	XP_044318186.1	L	G	R	G	T	Y	G	K	V	Y	L	G	L	H	T	N	G	E	K	I	A	V	K	Triticum aestivum
34	XP_044321445.1	L	G	S	G	S	Y	G	K	V	Y	M	G	V	E	K	N	G	K	K	I	A	V	K	Triticum aestivum
35	KAF7076333.1	L	G	S	G	G	F	G	K	V	Y	M	G	V	L	K	D	G	E	K	I	A	V	K	Triticum aestivum
36	KAF7076334.1	L	G	S	G	G	F	G	K	V	Y	M	G	V	L	K	D	G	E	K	I	A	V	K	Triticum aestivum
37	XP_044452426.1	L	G	S	G	A	Y	G	K	V	Y	R	G	V	Y	K	D	G	K	M	I	A	V	K	Triticum aestivum
38	XP_044452425.1	L	G	S	G	A	Y	G	K	V	Y	R	G	V	Y	K	D	G	K	M	I	A	V	K	Triticum aestivum
39	XP_044400385.1	L	G	S	G	G	F	G	K	V	Y	M	G	V	L	K	D	G	E	K	I	A	V	K	Triticum aestivum
40	KAF6998426.1	L	G	R	G	T	Y	G	K	V	Y	L	G	L	R	A	N	G	E	K	I	A	V	K	Triticum aestivum
41	XP_044321414.1	I	G	A	G	S	F	G	N	V	Y	K	G	Q	H	T	D	G	E	W	I	A	V	K	Triticum aestivum
42	KAF7013028.1	I	G	T	G	S	F	G	N	V	Y	K	G	Q	H	T	D	G	E	W	I	A	V	K	Triticum aestivum
43	XP_044329709.1	I	G	T	G	S	F	G	N	V	Y	K	G	Q	H	T	D	G	E	W	I	A	V	K	Triticum aestivum
44	XP_044329708.1	I	G	T	G	S	F	G	N	V	Y	K	G	Q	H	T	D	G	E	W	I	A	V	K	Triticum aestivum
45	XP_044329707.1	I	G	T	G	S	F	G	N	V	Y	K	G	Q	H	T	D	G	E	W	I	A	V	K	Triticum aestivum
46	KAF7005638.1	I	G	A	G	S	F	G	N	V	Y	K	-	-	H	T	D	G	E	W	I	A	V	K	Triticum aestivum
47	KAF7077195.1	L	G	A	G	A	Y	G	S	V	Y	K	G	Q	H	K	N	G	E	I	I	A	I	K	Triticum aestivum
48	XP_044405968.1	L	G	A	G	A	Y	G	S	V	Y	K	G	Q	H	K	N	G	E	I	I	A	I	K	Triticum aestivum
49	XP_044405967.1	L	G	A	G	A	Y	G	S	V	Y	K	G	Q	H	K	N	G	E	I	I	A	I	K	Triticum aestivum
50	XP_044405966.1	L	G	A	G	A	Y	G	S	V	Y	K	G	Q	H	K	N	G	E	I	I	A	I	K	Triticum aestivum
51	XP_044433165.1	L	G	T	G	A	Y	G	T	V	Y	K	G	E	H	K	D	G	E	K	I	A	V	K	Triticum aestivum
52	XP_044433164.1	L	G	T	G	A	Y	G	T	V	Y	K	G	E	H	K	D	G	E	K	I	A	V	K	Triticum aestivum
53	KAF7104804.1	L	G	T	G	A	Y	G	T	V	Y	K	G	E	H	K	D	G	E	K	I	A	V	K	Triticum aestivum
54	KAF7104803.1	L	G	T	G	A	Y	G	T	V	Y	K	G	E	H	K	D	G	E	K	I	A	V	K	Triticum aestivum
55	XP_037482778.1	I	G	A	G	S	F	G	N	V	Y	K	G	Q	H	T	D	G	E	W	I	A	V	K	Triticum dicoccoides
56	XP_037482813.1	L	G	S	G	S	Y	G	K	V	Y	M	G	V	E	K	N	G	K	K	I	A	V	K	Triticum dicoccoides
57	XP_037482766.1	I	G	A	G	S	F	G	N	V	Y	K	G	Q	H	T	D	G	E	W	I	A	V	K	Triticum dicoccoides
58	XP_037480262.1	I	G	A	G	S	F	G	N	V	Y	K	G	Q	H	T	D	E	E	W	I	A	V	K	Triticum dicoccoides
59	XP_037475198.1	V	G	A	G	S	Y	G	N	V	Y	K	G	E	H	K	N	G	E	M	I	A	V	K	Triticum dicoccoides
60	XP_037410806.1	V	G	A	G	S	Y	G	N	V	Y	K	G	Q	H	T	D	G	E	M	I	A	V	K	Triticum dicoccoides
61	XP_037410808.1	V	G	A	G	S	Y	G	N	V	Y	K	-	-	H	T	D	G	E	M	I	A	V	K	Triticum dicoccoides
62	XP_037475194.1	V	G	A	G	S	Y	G	N	V	Y	K	G	E	H	K	N	G	E	M	I	A	V	K	Triticum dicoccoides
63	XP_037464288.1	L	G	T	G	A	Y	G	T	V	Y	K	G	E	H	K	D	G	E	K	I	A	V	K	Triticum dicoccoides
64	VAH40199.1	L	G	R	G	T	Y	G	K	V	Y	L	G	L	H	T	N	G	E	K	I	A	V	K	Triticum turgidum subsp. durum
65	VAH40198.1	L	G	R	G	T	Y	G	K	V	Y	L	G	L	H	T	N	G	E	K	I	A	V	K	Triticum turgidum subsp. durum
66	VAH40100.1	I	G	A	G	S	F	G	N	V	Y	K	G	Q	H	T	D	G	E	W	I	A	V	K	Triticum turgidum subsp. durum
67	VAH40101.1	I	G	A	G	S	F	G	N	V	Y	K	G	Q	H	T	D	G	E	W	I	A	V	K	Triticum turgidum subsp. durum
68	VAH40102.1	I	G	A	G	S	F	G	N	V	Y	K	-	-	H	T	D	G	E	W	I	A	V	K	Triticum turgidum subsp. durum
69	VAH40094.1	I	G	A	G	S	F	G	N	V	Y	K	G	Q	H	T	D	G	E	W	I	A	V	K	Triticum turgidum subsp. durum
70	VAH24519.1	V	G	T	G	S	Y	G	S	V	Y	K	G	V	H	T	N	G	E	R	V	A	V	K	Triticum turgidum subsp. durum
71	VAI93500.1	L	G	T	G	A	Y	G	T	V	Y	K	G	E	H	K	D	G	E	K	I	A	V	K	Triticum turgidum subsp. durum
72	VAI93498.1	L	G	T	G	A	Y	G	T	V	Y	K	G	E	H	K	D	G	E	K	I	A	V	K	Triticum turgidum subsp. durum
73	VAI93497.1	L	G	T	G	A	Y	G	T	V	Y	K	G	E	H	K	D	G	E	K	I	A	V	K	Triticum turgidum subsp. durum
74	ONM10574.1	L	G	S	G	A	Y	G	K	V	Y	K	G	V	H	K	N	G	E	T	M	A	V	K	Zea mays
75	ONM10590.1	L	G	S	G	A	Y	G	K	V	Y	K	G	V	H	K	N	G	E	T	M	A	V	K	Zea mays
76	ONM10601.1	L	G	S	G	A	Y	G	K	V	Y	K	G	V	H	K	N	G	E	T	M	A	V	K	Zea mays

[truncated: 10 more sheets: Suppementry Table 11, Supplementary Table 12, Supplementary Table 13, Supplementary Table 14, Supplementary Table 15, Supplementary Table 16, Supplementary Table 17, Supplementary Table 18, Supplementary Table 19, Supplementary Table 20]
