# Supplementary material for: The wheat stem rust resistance gene Sr43 encodes an unusual protein kinase
Source: Nat Genet. 2023 May 22;55(6):921–6. doi: 10.1038/s41588-023-01402-1 (PMC10260397; doi:10.1038/s41588-023-01402-1)
Supplement: Supplementary file 5 — Three-dimensional model of Sr43, as predicted by AlphaFold. [file 41588_2023_1402_MOESM5_ESM.zip]

Archive with 1 entries (1 files):
- Sr43_Supplementary_Data1.pdb
