# Supplementary material for: The wheat stem rust resistance gene Sr43 encodes an unusual protein kinase
Source: Nat Genet. 2023 May 22;55(6):921–6. doi: 10.1038/s41588-023-01402-1 (PMC10260397; doi:10.1038/s41588-023-01402-1)
Supplement: Supplementary file 6 — Three-dimensional model of Sr43 with ATP, as predicted by AlphaFold. [file 41588_2023_1402_MOESM6_ESM.zip › Sr43_Supplementary_Data2.pdb]

ATOM      1  N   MET A   1     -16.323 -31.716 -22.180  1.00 35.75           N  
ATOM      2  CA  MET A   1     -16.509 -31.374 -20.753  1.00 35.75           C  
ATOM      3  C   MET A   1     -16.860 -32.595 -19.899  1.00 35.75           C  
ATOM      4  O   MET A   1     -16.179 -32.802 -18.908  1.00 35.75           O  
ATOM      5  CB  MET A   1     -17.494 -30.221 -20.552  1.00 35.75           C  
ATOM      6  CG  MET A   1     -16.874 -28.870 -20.927  1.00 35.75           C  
ATOM      7  SD  MET A   1     -17.897 -27.496 -20.349  1.00 35.75           S  
ATOM      8  CE  MET A   1     -17.692 -26.315 -21.706  1.00 35.75           C  
ATOM      9  H   MET A   1     -16.021 -30.896 -22.687  1.00 35.75           H  
ATOM     10  HA  MET A   1     -15.553 -31.028 -20.358  1.00 35.75           H  
ATOM     11  HB2 MET A   1     -17.757 -30.180 -19.495  1.00 35.75           H  
ATOM     12  HB3 MET A   1     -18.403 -30.390 -21.128  1.00 35.75           H  
ATOM     13  HG2 MET A   1     -16.768 -28.812 -22.010  1.00 35.75           H  
ATOM     14  HG3 MET A   1     -15.889 -28.776 -20.470  1.00 35.75           H  
ATOM     15  HE1 MET A   1     -18.253 -25.408 -21.482  1.00 35.75           H  
ATOM     16  HE2 MET A   1     -18.066 -26.747 -22.634  1.00 35.75           H  
ATOM     17  HE3 MET A   1     -16.638 -26.061 -21.818  1.00 35.75           H  
ATOM     18  H2  MET A   1     -17.192 -32.043 -22.578  1.00 35.75           H  
ATOM     19  H3  MET A   1     -15.617 -32.431 -22.276  1.00 35.75           H  
ATOM     20  N   ASP A   2     -17.803 -33.462 -20.292  1.00 29.08           N  
ATOM     21  CA  ASP A   2     -18.206 -34.657 -19.505  1.00 29.08           C  
ATOM     22  C   ASP A   2     -17.083 -35.642 -19.117  1.00 29.08           C  
ATOM     23  O   ASP A   2     -17.136 -36.239 -18.041  1.00 29.08           O  
ATOM     24  CB  ASP A   2     -19.324 -35.404 -20.255  1.00 29.08           C  
ATOM     25  CG  ASP A   2     -20.692 -34.720 -20.147  1.00 29.08           C  
ATOM     26  OD1 ASP A   2     -20.802 -33.761 -19.353  1.00 29.08           O  
ATOM     27  OD2 ASP A   2     -21.597 -35.152 -20.886  1.00 29.08           O1-
ATOM     28  H   ASP A   2     -18.486 -33.181 -20.982  1.00 29.08           H  
ATOM     29  HA  ASP A   2     -18.630 -34.330 -18.555  1.00 29.08           H  
ATOM     30  HB2 ASP A   2     -19.045 -35.515 -21.303  1.00 29.08           H  
ATOM     31  HB3 ASP A   2     -19.424 -36.403 -19.830  1.00 29.08           H  
ATOM     32  N   ASN A   3     -16.027 -35.783 -19.929  1.00 31.11           N  
ATOM     33  CA  ASN A   3     -14.879 -36.633 -19.575  1.00 31.11           C  
ATOM     34  C   ASN A   3     -13.990 -36.050 -18.457  1.00 31.11           C  
ATOM     35  O   ASN A   3     -13.323 -36.816 -17.766  1.00 31.11           O  
ATOM     36  CB  ASN A   3     -14.065 -36.975 -20.843  1.00 31.11           C  
ATOM     37  CG  ASN A   3     -14.567 -38.214 -21.572  1.00 31.11           C  
ATOM     38  ND2 ASN A   3     -14.072 -38.467 -22.761  1.00 31.11           N  
ATOM     39  OD1 ASN A   3     -15.389 -38.974 -21.092  1.00 31.11           O  
ATOM     40  H   ASN A   3     -16.051 -35.340 -20.836  1.00 31.11           H  
ATOM     41  HA  ASN A   3     -15.262 -37.563 -19.154  1.00 31.11           H  
ATOM     42  HB2 ASN A   3     -14.044 -36.126 -21.526  1.00 31.11           H  
ATOM     43  HB3 ASN A   3     -13.036 -37.190 -20.551  1.00 31.11           H  
ATOM     44 HD21 ASN A   3     -14.399 -39.311 -23.209  1.00 31.11           H  
ATOM     45 HD22 ASN A   3     -13.342 -37.895 -23.161  1.00 31.11           H  
ATOM     46  N   ILE A   4     -14.009 -34.730 -18.233  1.00 33.16           N  
ATOM     47  CA  ILE A   4     -13.255 -34.073 -17.149  1.00 33.16           C  
ATOM     48  C   ILE A   4     -13.997 -34.251 -15.815  1.00 33.16           C  
ATOM     49  O   ILE A   4     -13.382 -34.612 -14.814  1.00 33.16           O  
ATOM     50  CB  ILE A   4     -12.965 -32.594 -17.512  1.00 33.16           C  
ATOM     51  CG1 ILE A   4     -12.016 -32.534 -18.736  1.00 33.16           C  
ATOM     52  CG2 ILE A   4     -12.357 -31.831 -16.323  1.00 33.16           C  
ATOM     53  CD1 ILE A   4     -11.857 -31.136 -19.349  1.00 33.16           C  
ATOM     54  H   ILE A   4     -14.659 -34.160 -18.754  1.00 33.16           H  
ATOM     55  HA  ILE A   4     -12.292 -34.571 -17.032  1.00 33.16           H  
ATOM     56  HB  ILE A   4     -13.906 -32.108 -17.772  1.00 33.16           H  
ATOM     57 HG12 ILE A   4     -12.394 -33.183 -19.526  1.00 33.16           H  
ATOM     58 HG13 ILE A   4     -11.032 -32.903 -18.446  1.00 33.16           H  
ATOM     59 HG21 ILE A   4     -13.046 -31.807 -15.479  1.00 33.16           H  
ATOM     60 HG22 ILE A   4     -12.153 -30.793 -16.588  1.00 33.16           H  
ATOM     61 HG23 ILE A   4     -11.425 -32.296 -16.005  1.00 33.16           H  
ATOM     62 HD11 ILE A   4     -12.835 -30.725 -19.599  1.00 33.16           H  
ATOM     63 HD12 ILE A   4     -11.347 -30.467 -18.656  1.00 33.16           H  
ATOM     64 HD13 ILE A   4     -11.259 -31.208 -20.258  1.00 33.16           H  
ATOM     65  N   PHE A   5     -15.334 -34.155 -15.820  1.00 31.08           N  
ATOM     66  CA  PHE A   5     -16.174 -34.365 -14.631  1.00 31.08           C  
ATOM     67  C   PHE A   5     -16.008 -35.755 -13.992  1.00 31.08           C  
ATOM     68  O   PHE A   5     -16.049 -35.885 -12.767  1.00 31.08           O  
ATOM     69  CB  PHE A   5     -17.646 -34.125 -15.003  1.00 31.08           C  
ATOM     70  CG  PHE A   5     -18.006 -32.661 -15.165  1.00 31.08           C  
ATOM     71  CD1 PHE A   5     -18.058 -31.838 -14.027  1.00 31.08           C  
ATOM     72  CD2 PHE A   5     -18.299 -32.115 -16.429  1.00 31.08           C  
ATOM     73  CE1 PHE A   5     -18.376 -30.474 -14.152  1.00 31.08           C  
ATOM     74  CE2 PHE A   5     -18.628 -30.754 -16.554  1.00 31.08           C  
ATOM     75  CZ  PHE A   5     -18.657 -29.931 -15.416  1.00 31.08           C  
ATOM     76  H   PHE A   5     -15.784 -33.833 -16.665  1.00 31.08           H  
ATOM     77  HA  PHE A   5     -15.884 -33.640 -13.870  1.00 31.08           H  
ATOM     78  HB2 PHE A   5     -17.891 -34.672 -15.913  1.00 31.08           H  
ATOM     79  HB3 PHE A   5     -18.274 -34.525 -14.207  1.00 31.08           H  
ATOM     80  HD1 PHE A   5     -17.839 -32.252 -13.054  1.00 31.08           H  
ATOM     81  HD2 PHE A   5     -18.290 -32.741 -17.308  1.00 31.08           H  
ATOM     82  HE1 PHE A   5     -18.391 -29.838 -13.279  1.00 31.08           H  
ATOM     83  HE2 PHE A   5     -18.875 -30.336 -17.519  1.00 31.08           H  
ATOM     84  HZ  PHE A   5     -18.896 -28.882 -15.509  1.00 31.08           H  
ATOM     85  N   ARG A   6     -15.773 -36.803 -14.797  1.00 31.13           N  
ATOM     86  CA  ARG A   6     -15.521 -38.157 -14.268  1.00 31.13           C  
ATOM     87  C   ARG A   6     -14.133 -38.325 -13.658  1.00 31.13           C  
ATOM     88  O   ARG A   6     -14.009 -39.098 -12.711  1.00 31.13           O  
ATOM     89  CB  ARG A   6     -15.751 -39.229 -15.340  1.00 31.13           C  
ATOM     90  CG  ARG A   6     -17.240 -39.518 -15.541  1.00 31.13           C  
ATOM     91  CD  ARG A   6     -17.412 -40.710 -16.486  1.00 31.13           C  
ATOM     92  NE  ARG A   6     -18.822 -40.880 -16.877  1.00 31.13           N  
ATOM     93  CZ  ARG A   6     -19.288 -41.777 -17.728  1.00 31.13           C  
ATOM     94  NH1 ARG A   6     -18.523 -42.689 -18.259  1.00 31.13           N1+
ATOM     95  NH2 ARG A   6     -20.545 -41.764 -18.072  1.00 31.13           N  
ATOM     96  H   ARG A   6     -15.759 -36.639 -15.793  1.00 31.13           H  
ATOM     97  HA  ARG A   6     -16.204 -38.337 -13.439  1.00 31.13           H  
ATOM     98  HB2 ARG A   6     -15.271 -40.153 -15.016  1.00 31.13           H  
ATOM     99  HB3 ARG A   6     -15.294 -38.921 -16.280  1.00 31.13           H  
ATOM    100  HG2 ARG A   6     -17.715 -38.636 -15.972  1.00 31.13           H  
ATOM    101  HG3 ARG A   6     -17.708 -39.746 -14.583  1.00 31.13           H  
ATOM    102  HD2 ARG A   6     -17.046 -41.610 -15.990  1.00 31.13           H  
ATOM    103  HD3 ARG A   6     -16.814 -40.531 -17.379  1.00 31.13           H  
ATOM    104  HE  ARG A   6     -19.467 -40.178 -16.545  1.00 31.13           H  
ATOM    105 HH11 ARG A   6     -18.881 -43.343 -18.940  1.00 31.13           H  
ATOM    106 HH12 ARG A   6     -17.535 -42.676 -18.048  1.00 31.13           H  
ATOM    107 HH21 ARG A   6     -21.144 -41.010 -17.766  1.00 31.13           H  
ATOM    108 HH22 ARG A   6     -20.881 -42.423 -18.759  1.00 31.13           H  
ATOM    109  N   LYS A   7     -13.111 -37.627 -14.164  1.00 32.15           N  
ATOM    110  CA  LYS A   7     -11.723 -37.800 -13.703  1.00 32.15           C  
ATOM    111  C   LYS A   7     -11.517 -37.302 -12.264  1.00 32.15           C  
ATOM    112  O   LYS A   7     -10.681 -37.852 -11.561  1.00 32.15           O  
ATOM    113  CB  LYS A   7     -10.746 -37.155 -14.710  1.00 32.15           C  
ATOM    114  CG  LYS A   7      -9.587 -38.106 -15.067  1.00 32.15           C  
ATOM    115  CD  LYS A   7      -8.581 -37.440 -16.021  1.00 32.15           C  
ATOM    116  CE  LYS A   7      -7.446 -38.407 -16.396  1.00 32.15           C  
ATOM    117  NZ  LYS A   7      -6.353 -37.723 -17.142  1.00 32.15           N1+
ATOM    118  H   LYS A   7     -13.300 -36.945 -14.884  1.00 32.15           H  
ATOM    119  HA  LYS A   7     -11.518 -38.870 -13.661  1.00 32.15           H  
ATOM    120  HB2 LYS A   7     -11.272 -36.902 -15.631  1.00 32.15           H  
ATOM    121  HB3 LYS A   7     -10.347 -36.232 -14.290  1.00 32.15           H  
ATOM    122  HG2 LYS A   7      -9.993 -39.000 -15.542  1.00 32.15           H  
ATOM    123  HG3 LYS A   7      -9.070 -38.397 -14.153  1.00 32.15           H  
ATOM    124  HD2 LYS A   7      -9.098 -37.114 -16.924  1.00 32.15           H  
ATOM    125  HD3 LYS A   7      -8.162 -36.567 -15.521  1.00 32.15           H  
ATOM    126  HE2 LYS A   7      -7.043 -38.830 -15.476  1.00 32.15           H  
ATOM    127  HE3 LYS A   7      -7.857 -39.225 -16.988  1.00 32.15           H  
ATOM    128  HZ1 LYS A   7      -5.601 -38.362 -17.355  1.00 32.15           H  
ATOM    129  HZ2 LYS A   7      -5.953 -36.987 -16.578  1.00 32.15           H  
ATOM    130  HZ3 LYS A   7      -6.683 -37.308 -18.002  1.00 32.15           H  
ATOM    131  N   PHE A   8     -12.343 -36.355 -11.807  1.00 34.27           N  
ATOM    132  CA  PHE A   8     -12.278 -35.760 -10.462  1.00 34.27           C  
ATOM    133  C   PHE A   8     -13.379 -36.231  -9.490  1.00 34.27           C  
ATOM    134  O   PHE A   8     -13.602 -35.623  -8.446  1.00 34.27           O  
ATOM    135  CB  PHE A   8     -12.203 -34.234 -10.604  1.00 34.27           C  
ATOM    136  CG  PHE A   8     -10.891 -33.773 -11.206  1.00 34.27           C  
ATOM    137  CD1 PHE A   8      -9.741 -33.716 -10.395  1.00 34.27           C  
ATOM    138  CD2 PHE A   8     -10.810 -33.404 -12.562  1.00 34.27           C  
ATOM    139  CE1 PHE A   8      -8.520 -33.275 -10.933  1.00 34.27           C  
ATOM    140  CE2 PHE A   8      -9.586 -32.964 -13.099  1.00 34.27           C  
ATOM    141  CZ  PHE A   8      -8.443 -32.895 -12.282  1.00 34.27           C  
ATOM    142  H   PHE A   8     -12.956 -35.914 -12.478  1.00 34.27           H  
ATOM    143  HA  PHE A   8     -11.344 -36.071  -9.994  1.00 34.27           H  
ATOM    144  HB2 PHE A   8     -12.293 -33.772  -9.621  1.00 34.27           H  
ATOM    145  HB3 PHE A   8     -13.038 -33.879 -11.208  1.00 34.27           H  
ATOM    146  HD1 PHE A   8      -9.795 -33.981  -9.350  1.00 34.27           H  
ATOM    147  HD2 PHE A   8     -11.692 -33.420 -13.185  1.00 34.27           H  
ATOM    148  HE1 PHE A   8      -7.646 -33.186 -10.304  1.00 34.27           H  
ATOM    149  HE2 PHE A   8      -9.527 -32.628 -14.123  1.00 34.27           H  
ATOM    150  HZ  PHE A   8      -7.514 -32.510 -12.675  1.00 34.27           H  
ATOM    151  N   GLY A   9     -14.083 -37.330  -9.794  1.00 23.79           N  
ATOM    152  CA  GLY A   9     -15.021 -37.946  -8.844  1.00 23.79           C  
ATOM    153  C   GLY A   9     -16.299 -37.143  -8.565  1.00 23.79           C  
ATOM    154  O   GLY A   9     -16.996 -37.412  -7.585  1.00 23.79           O  
ATOM    155  H   GLY A   9     -13.853 -37.823 -10.645  1.00 23.79           H  
ATOM    156  HA2 GLY A   9     -15.314 -38.921  -9.231  1.00 23.79           H  
ATOM    157  HA3 GLY A   9     -14.508 -38.096  -7.893  1.00 23.79           H  
ATOM    158  N   TRP A  10     -16.662 -36.189  -9.424  1.00 29.48           N  
ATOM    159  CA  TRP A  10     -17.925 -35.462  -9.316  1.00 29.48           C  
ATOM    160  C   TRP A  10     -19.027 -36.234 -10.044  1.00 29.48           C  
ATOM    161  O   TRP A  10     -19.180 -36.162 -11.263  1.00 29.48           O  
ATOM    162  CB  TRP A  10     -17.745 -34.021  -9.810  1.00 29.48           C  
ATOM    163  CG  TRP A  10     -16.842 -33.148  -8.981  1.00 29.48           C  
ATOM    164  CD1 TRP A  10     -16.257 -33.472  -7.801  1.00 29.48           C  
ATOM    165  CD2 TRP A  10     -16.364 -31.802  -9.293  1.00 29.48           C  
ATOM    166  CE2 TRP A  10     -15.489 -31.375  -8.249  1.00 29.48           C  
ATOM    167  CE3 TRP A  10     -16.560 -30.908 -10.368  1.00 29.48           C  
ATOM    168  NE1 TRP A  10     -15.464 -32.430  -7.367  1.00 29.48           N  
ATOM    169  CZ2 TRP A  10     -14.837 -30.135  -8.269  1.00 29.48           C  
ATOM    170  CZ3 TRP A  10     -15.905 -29.661 -10.403  1.00 29.48           C  
ATOM    171  CH2 TRP A  10     -15.046 -29.275  -9.359  1.00 29.48           C  
ATOM    172  H   TRP A  10     -16.055 -35.973 -10.202  1.00 29.48           H  
ATOM    173  HA  TRP A  10     -18.216 -35.394  -8.267  1.00 29.48           H  
ATOM    174  HB2 TRP A  10     -17.361 -34.042 -10.830  1.00 29.48           H  
ATOM    175  HB3 TRP A  10     -18.724 -33.544  -9.840  1.00 29.48           H  
ATOM    176  HD1 TRP A  10     -16.339 -34.425  -7.300  1.00 29.48           H  
ATOM    177  HE1 TRP A  10     -14.835 -32.497  -6.580  1.00 29.48           H  
ATOM    178  HE3 TRP A  10     -17.212 -31.189 -11.182  1.00 29.48           H  
ATOM    179  HZ2 TRP A  10     -14.161 -29.854  -7.475  1.00 29.48           H  
ATOM    180  HZ3 TRP A  10     -16.048 -28.994 -11.240  1.00 29.48           H  
ATOM    181  HH2 TRP A  10     -14.535 -28.325  -9.406  1.00 29.48           H  
ATOM    182  N   LYS A  11     -19.835 -36.996  -9.296  1.00 27.13           N  
ATOM    183  CA  LYS A  11     -21.131 -37.448  -9.817  1.00 27.13           C  
ATOM    184  C   LYS A  11     -21.979 -36.202 -10.055  1.00 27.13           C  
ATOM    185  O   LYS A  11     -22.369 -35.547  -9.094  1.00 27.13           O  
ATOM    186  CB  LYS A  11     -21.836 -38.423  -8.855  1.00 27.13           C  
ATOM    187  CG  LYS A  11     -21.309 -39.860  -8.986  1.00 27.13           C  
ATOM    188  CD  LYS A  11     -22.081 -40.818  -8.066  1.00 27.13           C  
ATOM    189  CE  LYS A  11     -21.577 -42.256  -8.254  1.00 27.13           C  
ATOM    190  NZ  LYS A  11     -22.204 -43.195  -7.287  1.00 27.13           N1+
ATOM    191  H   LYS A  11     -19.640 -37.059  -8.307  1.00 27.13           H  
ATOM    192  HA  LYS A  11     -20.980 -37.937 -10.780  1.00 27.13           H  
ATOM    193  HB2 LYS A  11     -21.722 -38.074  -7.829  1.00 27.13           H  
ATOM    194  HB3 LYS A  11     -22.900 -38.430  -9.094  1.00 27.13           H  
ATOM    195  HG2 LYS A  11     -20.251 -39.883  -8.727  1.00 27.13           H  
ATOM    196  HG3 LYS A  11     -21.426 -40.188 -10.019  1.00 27.13           H  
ATOM    197  HD2 LYS A  11     -21.929 -40.506  -7.033  1.00 27.13           H  
ATOM    198  HD3 LYS A  11     -23.144 -40.768  -8.301  1.00 27.13           H  
ATOM    199  HE2 LYS A  11     -20.495 -42.258  -8.120  1.00 27.13           H  
ATOM    200  HE3 LYS A  11     -21.783 -42.569  -9.278  1.00 27.13           H  
ATOM    201  HZ1 LYS A  11     -23.209 -43.207  -7.386  1.00 27.13           H  
ATOM    202  HZ2 LYS A  11     -21.848 -44.130  -7.421  1.00 27.13           H  
ATOM    203  HZ3 LYS A  11     -21.980 -42.918  -6.342  1.00 27.13           H  
ATOM    204  N   ALA A  12     -22.271 -35.902 -11.321  1.00 34.26           N  
ATOM    205  CA  ALA A  12     -23.320 -34.965 -11.697  1.00 34.26           C  
ATOM    206  C   ALA A  12     -24.583 -35.325 -10.902  1.00 34.26           C  
ATOM    207  O   ALA A  12     -25.163 -36.399 -11.098  1.00 34.26           O  
ATOM    208  CB  ALA A  12     -23.541 -35.052 -13.215  1.00 34.26           C  
ATOM    209  H   ALA A  12     -21.775 -36.386 -12.056  1.00 34.26           H  
ATOM    210  HA  ALA A  12     -23.009 -33.952 -11.441  1.00 34.26           H  
ATOM    211  HB1 ALA A  12     -22.625 -34.777 -13.738  1.00 34.26           H  
ATOM    212  HB2 ALA A  12     -24.331 -34.361 -13.508  1.00 34.26           H  
ATOM    213  HB3 ALA A  12     -23.830 -36.064 -13.498  1.00 34.26           H  
ATOM    214  N   GLY A  13     -24.945 -34.475  -9.938  1.00 29.73           N  
ATOM    215  CA  GLY A  13     -26.159 -34.634  -9.154  1.00 29.73           C  
ATOM    216  C   GLY A  13     -27.320 -34.783 -10.124  1.00 29.73           C  
ATOM    217  O   GLY A  13     -27.536 -33.925 -10.982  1.00 29.73           O  
ATOM    218  H   GLY A  13     -24.367 -33.665  -9.763  1.00 29.73           H  
ATOM    219  HA2 GLY A  13     -26.325 -33.753  -8.534  1.00 29.73           H  
ATOM    220  HA3 GLY A  13     -26.077 -35.513  -8.515  1.00 29.73           H  
ATOM    221  N   ARG A  14     -28.013 -35.923 -10.054  1.00 26.05           N  
ATOM    222  CA  ARG A  14     -29.189 -36.193 -10.878  1.00 26.05           C  
ATOM    223  C   ARG A  14     -30.158 -35.023 -10.722  1.00 26.05           C  
ATOM    224  O   ARG A  14     -30.745 -34.848  -9.660  1.00 26.05           O  
ATOM    225  CB  ARG A  14     -29.877 -37.498 -10.440  1.00 26.05           C  
ATOM    226  CG  ARG A  14     -29.177 -38.773 -10.924  1.00 26.05           C  
ATOM    227  CD  ARG A  14     -29.995 -39.996 -10.483  1.00 26.05           C  
ATOM    228  NE  ARG A  14     -29.348 -41.264 -10.870  1.00 26.05           N  
ATOM    229  CZ  ARG A  14     -29.893 -42.469 -10.813  1.00 26.05           C  
ATOM    230  NH1 ARG A  14     -31.115 -42.660 -10.400  1.00 26.05           N1+
ATOM    231  NH2 ARG A  14     -29.213 -43.520 -11.177  1.00 26.05           N  
ATOM    232  H   ARG A  14     -27.747 -36.584  -9.339  1.00 26.05           H  
ATOM    233  HA  ARG A  14     -28.894 -36.260 -11.925  1.00 26.05           H  
ATOM    234  HB2 ARG A  14     -29.962 -37.516  -9.353  1.00 26.05           H  
ATOM    235  HB3 ARG A  14     -30.887 -37.499 -10.850  1.00 26.05           H  
ATOM    236  HG2 ARG A  14     -28.177 -38.824 -10.494  1.00 26.05           H  
ATOM    237  HG3 ARG A  14     -29.102 -38.758 -12.012  1.00 26.05           H  
ATOM    238  HD2 ARG A  14     -30.982 -39.932 -10.942  1.00 26.05           H  
ATOM    239  HD3 ARG A  14     -30.112 -39.968  -9.400  1.00 26.05           H  
ATOM    240  HE  ARG A  14     -28.406 -41.200 -11.230  1.00 26.05           H  
ATOM    241 HH11 ARG A  14     -31.671 -41.864 -10.123  1.00 26.05           H  
ATOM    242 HH12 ARG A  14     -31.521 -43.585 -10.376  1.00 26.05           H  
ATOM    243 HH21 ARG A  14     -29.650 -44.430 -11.150  1.00 26.05           H  
ATOM    244 HH22 ARG A  14     -28.282 -43.425 -11.556  1.00 26.05           H  
ATOM    245  N   ARG A  15     -30.360 -34.274 -11.808  1.00 30.80           N  
ATOM    246  CA  ARG A  15     -31.559 -33.463 -12.020  1.00 30.80           C  
ATOM    247  C   ARG A  15     -32.756 -34.408 -11.935  1.00 30.80           C  
ATOM    248  O   ARG A  15     -33.044 -35.113 -12.899  1.00 30.80           O  
ATOM    249  CB  ARG A  15     -31.505 -32.792 -13.409  1.00 30.80           C  
ATOM    250  CG  ARG A  15     -30.540 -31.602 -13.506  1.00 30.80           C  
ATOM    251  CD  ARG A  15     -30.523 -31.066 -14.947  1.00 30.80           C  
ATOM    252  NE  ARG A  15     -29.710 -29.839 -15.075  1.00 30.80           N  
ATOM    253  CZ  ARG A  15     -29.328 -29.258 -16.201  1.00 30.80           C  
ATOM    254  NH1 ARG A  15     -29.616 -29.755 -17.374  1.00 30.80           N1+
ATOM    255  NH2 ARG A  15     -28.635 -28.154 -16.171  1.00 30.80           N  
ATOM    256  H   ARG A  15     -29.723 -34.405 -12.580  1.00 30.80           H  
ATOM    257  HA  ARG A  15     -31.655 -32.709 -11.239  1.00 30.80           H  
ATOM    258  HB2 ARG A  15     -31.235 -33.537 -14.157  1.00 30.80           H  
ATOM    259  HB3 ARG A  15     -32.504 -32.428 -13.649  1.00 30.80           H  
ATOM    260  HG2 ARG A  15     -30.870 -30.817 -12.826  1.00 30.80           H  
ATOM    261  HG3 ARG A  15     -29.535 -31.917 -13.225  1.00 30.80           H  
ATOM    262  HD2 ARG A  15     -31.546 -30.845 -15.250  1.00 30.80           H  
ATOM    263  HD3 ARG A  15     -30.124 -31.843 -15.599  1.00 30.80           H  
ATOM    264  HE  ARG A  15     -29.422 -29.396 -14.215  1.00 30.80           H  
ATOM    265 HH11 ARG A  15     -30.144 -30.614 -17.427  1.00 30.80           H  
ATOM    266 HH12 ARG A  15     -29.294 -29.301 -18.216  1.00 30.80           H  
ATOM    267 HH21 ARG A  15     -28.317 -27.725 -17.028  1.00 30.80           H  
ATOM    268 HH22 ARG A  15     -28.358 -27.746 -15.290  1.00 30.80           H  
ATOM    269  N   GLN A  16     -33.445 -34.458 -10.799  1.00 24.84           N  
ATOM    270  CA  GLN A  16     -34.848 -34.844 -10.845  1.00 24.84           C  
ATOM    271  C   GLN A  16     -35.581 -33.696 -11.537  1.00 24.84           C  
ATOM    272  O   GLN A  16     -35.591 -32.564 -11.057  1.00 24.84           O  
ATOM    273  CB  GLN A  16     -35.416 -35.172  -9.458  1.00 24.84           C  
ATOM    274  CG  GLN A  16     -35.028 -36.595  -9.018  1.00 24.84           C  
ATOM    275  CD  GLN A  16     -35.720 -37.035  -7.730  1.00 24.84           C  
ATOM    276  NE2 GLN A  16     -35.399 -38.197  -7.205  1.00 24.84           N  
ATOM    277  OE1 GLN A  16     -36.562 -36.364  -7.168  1.00 24.84           O  
ATOM    278  H   GLN A  16     -33.115 -33.933 -10.002  1.00 24.84           H  
ATOM    279  HA  GLN A  16     -34.963 -35.733 -11.465  1.00 24.84           H  
ATOM    280  HB2 GLN A  16     -35.072 -34.442  -8.725  1.00 24.84           H  
ATOM    281  HB3 GLN A  16     -36.503 -35.117  -9.516  1.00 24.84           H  
ATOM    282  HG2 GLN A  16     -33.949 -36.642  -8.872  1.00 24.84           H  
ATOM    283  HG3 GLN A  16     -35.301 -37.302  -9.802  1.00 24.84           H  
ATOM    284 HE21 GLN A  16     -34.716 -38.806  -7.634  1.00 24.84           H  
ATOM    285 HE22 GLN A  16     -35.897 -38.423  -6.356  1.00 24.84           H  
ATOM    286  N   GLN A  17     -36.114 -33.993 -12.721  1.00 25.51           N  
ATOM    287  CA  GLN A  17     -37.086 -33.167 -13.421  1.00 25.51           C  
ATOM    288  C   GLN A  17     -38.320 -33.016 -12.525  1.00 25.51           C  
ATOM    289  O   GLN A  17     -39.221 -33.845 -12.541  1.00 25.51           O  
ATOM    290  CB  GLN A  17     -37.464 -33.854 -14.746  1.00 25.51           C  
ATOM    291  CG  GLN A  17     -36.410 -33.713 -15.854  1.00 25.51           C  
ATOM    292  CD  GLN A  17     -36.752 -34.563 -17.078  1.00 25.51           C  
ATOM    293  NE2 GLN A  17     -36.369 -34.158 -18.268  1.00 25.51           N  
ATOM    294  OE1 GLN A  17     -37.334 -35.627 -16.993  1.00 25.51           O  
ATOM    295  H   GLN A  17     -35.997 -34.935 -13.066  1.00 25.51           H  
ATOM    296  HA  GLN A  17     -36.674 -32.179 -13.624  1.00 25.51           H  
ATOM    297  HB2 GLN A  17     -37.655 -34.909 -14.550  1.00 25.51           H  
ATOM    298  HB3 GLN A  17     -38.389 -33.413 -15.118  1.00 25.51           H  
ATOM    299  HG2 GLN A  17     -36.341 -32.665 -16.145  1.00 25.51           H  
ATOM    300  HG3 GLN A  17     -35.437 -34.034 -15.480  1.00 25.51           H  
ATOM    301 HE21 GLN A  17     -36.673 -34.749 -19.029  1.00 25.51           H  
ATOM    302 HE22 GLN A  17     -35.945 -33.252 -18.409  1.00 25.51           H  
ATOM    303  N   GLY A  18     -38.339 -31.969 -11.709  1.00 26.10           N  
ATOM    304  CA  GLY A  18     -39.563 -31.434 -11.138  1.00 26.10           C  
ATOM    305  C   GLY A  18     -40.065 -30.341 -12.066  1.00 26.10           C  
ATOM    306  O   GLY A  18     -39.557 -29.222 -12.031  1.00 26.10           O  
ATOM    307  H   GLY A  18     -37.495 -31.423 -11.611  1.00 26.10           H  
ATOM    308  HA2 GLY A  18     -39.357 -30.999 -10.160  1.00 26.10           H  
ATOM    309  HA3 GLY A  18     -40.321 -32.209 -11.028  1.00 26.10           H  
ATOM    310  N   GLU A  19     -41.033 -30.666 -12.916  1.00 27.09           N  
ATOM    311  CA  GLU A  19     -41.833 -29.674 -13.626  1.00 27.09           C  
ATOM    312  C   GLU A  19     -42.445 -28.694 -12.616  1.00 27.09           C  
ATOM    313  O   GLU A  19     -43.395 -29.012 -11.903  1.00 27.09           O  
ATOM    314  CB  GLU A  19     -42.974 -30.361 -14.391  1.00 27.09           C  
ATOM    315  CG  GLU A  19     -42.522 -31.131 -15.635  1.00 27.09           C  
ATOM    316  CD  GLU A  19     -43.718 -31.787 -16.341  1.00 27.09           C  
ATOM    317  OE1 GLU A  19     -43.764 -31.699 -17.588  1.00 27.09           O  
ATOM    318  OE2 GLU A  19     -44.590 -32.327 -15.627  1.00 27.09           O1-
ATOM    319  H   GLU A  19     -41.364 -31.620 -12.933  1.00 27.09           H  
ATOM    320  HA  GLU A  19     -41.209 -29.125 -14.331  1.00 27.09           H  
ATOM    321  HB2 GLU A  19     -43.678 -29.595 -14.716  1.00 27.09           H  
ATOM    322  HB3 GLU A  19     -43.492 -31.036 -13.710  1.00 27.09           H  
ATOM    323  HG2 GLU A  19     -42.018 -30.438 -16.308  1.00 27.09           H  
ATOM    324  HG3 GLU A  19     -41.807 -31.901 -15.342  1.00 27.09           H  
ATOM    325  N   ARG A  20     -41.931 -27.465 -12.567  1.00 27.80           N  
ATOM    326  CA  ARG A  20     -42.695 -26.317 -12.079  1.00 27.80           C  
ATOM    327  C   ARG A  20     -42.578 -25.186 -13.085  1.00 27.80           C  
ATOM    328  O   ARG A  20     -41.602 -24.445 -13.127  1.00 27.80           O  
ATOM    329  CB  ARG A  20     -42.317 -25.927 -10.639  1.00 27.80           C  
ATOM    330  CG  ARG A  20     -42.971 -26.883  -9.623  1.00 27.80           C  
ATOM    331  CD  ARG A  20     -42.883 -26.341  -8.193  1.00 27.80           C  
ATOM    332  NE  ARG A  20     -43.630 -27.197  -7.249  1.00 27.80           N  
ATOM    333  CZ  ARG A  20     -43.880 -26.931  -5.978  1.00 27.80           C  
ATOM    334  NH1 ARG A  20     -43.457 -25.837  -5.408  1.00 27.80           N1+
ATOM    335  NH2 ARG A  20     -44.564 -27.767  -5.247  1.00 27.80           N  
ATOM    336  H   ARG A  20     -41.036 -27.306 -13.007  1.00 27.80           H  
ATOM    337  HA  ARG A  20     -43.750 -26.590 -12.055  1.00 27.80           H  
ATOM    338  HB2 ARG A  20     -42.688 -24.919 -10.452  1.00 27.80           H  
ATOM    339  HB3 ARG A  20     -41.234 -25.926 -10.518  1.00 27.80           H  
ATOM    340  HG2 ARG A  20     -42.479 -27.854  -9.670  1.00 27.80           H  
ATOM    341  HG3 ARG A  20     -44.024 -27.010  -9.876  1.00 27.80           H  
ATOM    342  HD2 ARG A  20     -41.834 -26.293  -7.900  1.00 27.80           H  
ATOM    343  HD3 ARG A  20     -43.301 -25.334  -8.178  1.00 27.80           H  
ATOM    344  HE  ARG A  20     -43.981 -28.069  -7.618  1.00 27.80           H  
ATOM    345 HH11 ARG A  20     -42.911 -25.186  -5.955  1.00 27.80           H  
ATOM    346 HH12 ARG A  20     -43.642 -25.653  -4.432  1.00 27.80           H  
ATOM    347 HH21 ARG A  20     -44.902 -28.630  -5.648  1.00 27.80           H  
ATOM    348 HH22 ARG A  20     -44.751 -27.563  -4.276  1.00 27.80           H  
ATOM    349  N   ARG A  21     -43.620 -25.090 -13.913  1.00 26.05           N  
ATOM    350  CA  ARG A  21     -44.022 -23.874 -14.622  1.00 26.05           C  
ATOM    351  C   ARG A  21     -44.156 -22.735 -13.601  1.00 26.05           C  
ATOM    352  O   ARG A  21     -44.894 -22.888 -12.632  1.00 26.05           O  
ATOM    353  CB  ARG A  21     -45.393 -24.122 -15.285  1.00 26.05           C  
ATOM    354  CG  ARG A  21     -45.369 -25.072 -16.492  1.00 26.05           C  
ATOM    355  CD  ARG A  21     -46.804 -25.303 -16.991  1.00 26.05           C  
ATOM    356  NE  ARG A  21     -46.842 -26.006 -18.288  1.00 26.05           N  
ATOM    357  CZ  ARG A  21     -47.927 -26.298 -18.988  1.00 26.05           C  
ATOM    358  NH1 ARG A  21     -49.127 -26.032 -18.550  1.00 26.05           N1+
ATOM    359  NH2 ARG A  21     -47.825 -26.869 -20.154  1.00 26.05           N  
ATOM    360  H   ARG A  21     -44.319 -25.812 -13.812  1.00 26.05           H  
ATOM    361  HA  ARG A  21     -43.273 -23.602 -15.366  1.00 26.05           H  
ATOM    362  HB2 ARG A  21     -45.786 -23.163 -15.622  1.00 26.05           H  
ATOM    363  HB3 ARG A  21     -46.082 -24.514 -14.537  1.00 26.05           H  
ATOM    364  HG2 ARG A  21     -44.772 -24.623 -17.286  1.00 26.05           H  
ATOM    365  HG3 ARG A  21     -44.928 -26.029 -16.211  1.00 26.05           H  
ATOM    366  HD2 ARG A  21     -47.294 -24.335 -17.103  1.00 26.05           H  
ATOM    367  HD3 ARG A  21     -47.344 -25.883 -16.243  1.00 26.05           H  
ATOM    368  HE  ARG A  21     -45.958 -26.312 -18.670  1.00 26.05           H  
ATOM    369 HH11 ARG A  21     -49.235 -25.622 -17.633  1.00 26.05           H  
ATOM    370 HH12 ARG A  21     -49.941 -26.288 -19.092  1.00 26.05           H  
ATOM    371 HH21 ARG A  21     -46.921 -27.150 -20.506  1.00 26.05           H  
ATOM    372 HH22 ARG A  21     -48.654 -27.121 -20.672  1.00 26.05           H  
ATOM    373  N   GLY A  22     -43.487 -21.607 -13.832  1.00 26.57           N  
ATOM    374  CA  GLY A  22     -43.671 -20.394 -13.030  1.00 26.57           C  
ATOM    375  C   GLY A  22     -42.585 -19.339 -13.246  1.00 26.57           C  
ATOM    376  O   GLY A  22     -41.567 -19.371 -12.574  1.00 26.57           O  
ATOM    377  H   GLY A  22     -42.801 -21.593 -14.573  1.00 26.57           H  
ATOM    378  HA2 GLY A  22     -43.660 -20.661 -11.973  1.00 26.57           H  
ATOM    379  HA3 GLY A  22     -44.645 -19.956 -13.249  1.00 26.57           H  
ATOM    380  N   ASN A  23     -42.848 -18.412 -14.171  1.00 24.89           N  
ATOM    381  CA  ASN A  23     -42.253 -17.079 -14.352  1.00 24.89           C  
ATOM    382  C   ASN A  23     -40.720 -16.924 -14.434  1.00 24.89           C  
ATOM    383  O   ASN A  23     -39.987 -16.826 -13.456  1.00 24.89           O  
ATOM    384  CB  ASN A  23     -42.923 -16.093 -13.382  1.00 24.89           C  
ATOM    385  CG  ASN A  23     -44.365 -15.804 -13.770  1.00 24.89           C  
ATOM    386  ND2 ASN A  23     -45.050 -14.981 -13.015  1.00 24.89           N  
ATOM    387  OD1 ASN A  23     -44.893 -16.305 -14.749  1.00 24.89           O  
ATOM    388  H   ASN A  23     -43.724 -18.526 -14.660  1.00 24.89           H  
ATOM    389  HA  ASN A  23     -42.592 -16.762 -15.338  1.00 24.89           H  
ATOM    390  HB2 ASN A  23     -42.882 -16.485 -12.366  1.00 24.89           H  
ATOM    391  HB3 ASN A  23     -42.379 -15.149 -13.402  1.00 24.89           H  
ATOM    392 HD21 ASN A  23     -45.997 -14.787 -13.307  1.00 24.89           H  
ATOM    393 HD22 ASN A  23     -44.625 -14.547 -12.208  1.00 24.89           H  
ATOM    394  N   SER A  24     -40.285 -16.743 -15.678  1.00 30.20           N  
ATOM    395  CA  SER A  24     -38.986 -16.279 -16.149  1.00 30.20           C  
ATOM    396  C   SER A  24     -38.593 -14.882 -15.636  1.00 30.20           C  
ATOM    397  O   SER A  24     -38.932 -13.871 -16.250  1.00 30.20           O  
ATOM    398  CB  SER A  24     -39.098 -16.237 -17.684  1.00 30.20           C  
ATOM    399  OG  SER A  24     -40.256 -15.507 -18.063  1.00 30.20           O  
ATOM    400  H   SER A  24     -40.984 -16.781 -16.406  1.00 30.20           H  
ATOM    401  HA  SER A  24     -38.215 -16.994 -15.863  1.00 30.20           H  
ATOM    402  HB2 SER A  24     -38.208 -15.776 -18.111  1.00 30.20           H  
ATOM    403  HB3 SER A  24     -39.182 -17.255 -18.066  1.00 30.20           H  
ATOM    404  HG  SER A  24     -40.131 -14.608 -17.750  1.00 30.20           H  
ATOM    405  N   THR A  25     -37.775 -14.809 -14.589  1.00 37.23           N  
ATOM    406  CA  THR A  25     -36.752 -13.755 -14.468  1.00 37.23           C  
ATOM    407  C   THR A  25     -35.431 -14.379 -14.912  1.00 37.23           C  
ATOM    408  O   THR A  25     -34.854 -15.195 -14.197  1.00 37.23           O  
ATOM    409  CB  THR A  25     -36.675 -13.161 -13.054  1.00 37.23           C  
ATOM    410  CG2 THR A  25     -37.945 -12.383 -12.705  1.00 37.23           C  
ATOM    411  OG1 THR A  25     -36.512 -14.174 -12.093  1.00 37.23           O  
ATOM    412  H   THR A  25     -37.690 -15.610 -13.980  1.00 37.23           H  
ATOM    413  HA  THR A  25     -36.983 -12.931 -15.143  1.00 37.23           H  
ATOM    414  HB  THR A  25     -35.825 -12.481 -13.003  1.00 37.23           H  
ATOM    415  HG1 THR A  25     -35.729 -14.677 -12.330  1.00 37.23           H  
ATOM    416 HG21 THR A  25     -38.104 -11.586 -13.431  1.00 37.23           H  
ATOM    417 HG22 THR A  25     -37.837 -11.946 -11.713  1.00 37.23           H  
ATOM    418 HG23 THR A  25     -38.805 -13.052 -12.705  1.00 37.23           H  
ATOM    419  N   GLY A  26     -35.022 -14.111 -16.155  1.00 37.10           N  
ATOM    420  CA  GLY A  26     -33.956 -14.835 -16.853  1.00 37.10           C  
ATOM    421  C   GLY A  26     -32.617 -14.844 -16.109  1.00 37.10           C  
ATOM    422  O   GLY A  26     -31.927 -13.831 -16.043  1.00 37.10           O  
ATOM    423  H   GLY A  26     -35.537 -13.422 -16.684  1.00 37.10           H  
ATOM    424  HA2 GLY A  26     -33.789 -14.374 -17.826  1.00 37.10           H  
ATOM    425  HA3 GLY A  26     -34.276 -15.864 -17.021  1.00 37.10           H  
ATOM    426  N   ARG A  27     -32.229 -16.018 -15.600  1.00 51.41           N  
ATOM    427  CA  ARG A  27     -30.888 -16.329 -15.087  1.00 51.41           C  
ATOM    428  C   ARG A  27     -29.883 -16.209 -16.242  1.00 51.41           C  
ATOM    429  O   ARG A  27     -29.699 -17.161 -16.992  1.00 51.41           O  
ATOM    430  CB  ARG A  27     -30.947 -17.749 -14.475  1.00 51.41           C  
ATOM    431  CG  ARG A  27     -29.674 -18.205 -13.741  1.00 51.41           C  
ATOM    432  CD  ARG A  27     -29.844 -19.638 -13.212  1.00 51.41           C  
ATOM    433  NE  ARG A  27     -28.646 -20.137 -12.501  1.00 51.41           N  
ATOM    434  CZ  ARG A  27     -28.550 -21.263 -11.813  1.00 51.41           C  
ATOM    435  NH1 ARG A  27     -29.567 -22.069 -11.671  1.00 51.41           N1+
ATOM    436  NH2 ARG A  27     -27.439 -21.627 -11.250  1.00 51.41           N  
ATOM    437  H   ARG A  27     -32.908 -16.766 -15.612  1.00 51.41           H  
ATOM    438  HA  ARG A  27     -30.629 -15.610 -14.309  1.00 51.41           H  
ATOM    439  HB2 ARG A  27     -31.176 -18.467 -15.263  1.00 51.41           H  
ATOM    440  HB3 ARG A  27     -31.768 -17.775 -13.758  1.00 51.41           H  
ATOM    441  HG2 ARG A  27     -29.497 -17.544 -12.893  1.00 51.41           H  
ATOM    442  HG3 ARG A  27     -28.820 -18.168 -14.418  1.00 51.41           H  
ATOM    443  HD2 ARG A  27     -30.696 -19.650 -12.532  1.00 51.41           H  
ATOM    444  HD3 ARG A  27     -30.057 -20.298 -14.054  1.00 51.41           H  
ATOM    445  HE  ARG A  27     -27.807 -19.574 -12.517  1.00 51.41           H  
ATOM    446 HH11 ARG A  27     -30.469 -21.769 -12.013  1.00 51.41           H  
ATOM    447 HH12 ARG A  27     -29.465 -22.862 -11.052  1.00 51.41           H  
ATOM    448 HH21 ARG A  27     -27.344 -22.459 -10.685  1.00 51.41           H  
ATOM    449 HH22 ARG A  27     -26.557 -21.190 -11.476  1.00 51.41           H  
ATOM    450  N   ALA A  28     -29.275 -15.039 -16.435  1.00 65.64           N  
ATOM    451  CA  ALA A  28     -28.277 -14.851 -17.488  1.00 65.64           C  
ATOM    452  C   ALA A  28     -26.926 -15.402 -17.006  1.00 65.64           C  
ATOM    453  O   ALA A  28     -26.293 -14.807 -16.136  1.00 65.64           O  
ATOM    454  CB  ALA A  28     -28.225 -13.374 -17.911  1.00 65.64           C  
ATOM    455  H   ALA A  28     -29.553 -14.247 -15.872  1.00 65.64           H  
ATOM    456  HA  ALA A  28     -28.586 -15.423 -18.363  1.00 65.64           H  
ATOM    457  HB1 ALA A  28     -27.582 -12.808 -17.237  1.00 65.64           H  
ATOM    458  HB2 ALA A  28     -29.226 -12.942 -17.894  1.00 65.64           H  
ATOM    459  HB3 ALA A  28     -27.828 -13.305 -18.924  1.00 65.64           H  
ATOM    460  N   SER A  29     -26.510 -16.551 -17.537  1.00 78.95           N  
ATOM    461  CA  SER A  29     -25.178 -17.111 -17.292  1.00 78.95           C  
ATOM    462  C   SER A  29     -24.079 -16.169 -17.813  1.00 78.95           C  
ATOM    463  O   SER A  29     -24.322 -15.463 -18.803  1.00 78.95           O  
ATOM    464  CB  SER A  29     -25.057 -18.481 -17.971  1.00 78.95           C  
ATOM    465  OG  SER A  29     -25.376 -18.385 -19.348  1.00 78.95           O  
ATOM    466  H   SER A  29     -27.079 -17.012 -18.233  1.00 78.95           H  
ATOM    467  HA  SER A  29     -25.057 -17.247 -16.217  1.00 78.95           H  
ATOM    468  HB2 SER A  29     -25.749 -19.175 -17.495  1.00 78.95           H  
ATOM    469  HB3 SER A  29     -24.043 -18.864 -17.853  1.00 78.95           H  
ATOM    470  HG  SER A  29     -24.682 -17.879 -19.777  1.00 78.95           H  
ATOM    471  N   PRO A  30     -22.871 -16.176 -17.218  1.00 90.54           N  
ATOM    472  CA  PRO A  30     -21.725 -15.451 -17.760  1.00 90.54           C  
ATOM    473  C   PRO A  30     -21.487 -15.817 -19.228  1.00 90.54           C  
ATOM    474  O   PRO A  30     -21.485 -16.995 -19.592  1.00 90.54           O  
ATOM    475  CB  PRO A  30     -20.527 -15.836 -16.888  1.00 90.54           C  
ATOM    476  CG  PRO A  30     -21.164 -16.268 -15.570  1.00 90.54           C  
ATOM    477  CD  PRO A  30     -22.493 -16.880 -16.000  1.00 90.54           C  
ATOM    478  HA  PRO A  30     -21.917 -14.383 -17.659  1.00 90.54           H  
ATOM    479  HB2 PRO A  30     -20.004 -16.689 -17.321  1.00 90.54           H  
ATOM    480  HB3 PRO A  30     -19.841 -15.000 -16.754  1.00 90.54           H  
ATOM    481  HG2 PRO A  30     -21.346 -15.396 -14.943  1.00 90.54           H  
ATOM    482  HG3 PRO A  30     -20.542 -16.999 -15.053  1.00 90.54           H  
ATOM    483  HD2 PRO A  30     -22.357 -17.939 -16.216  1.00 90.54           H  
ATOM    484  HD3 PRO A  30     -23.228 -16.745 -15.206  1.00 90.54           H  
ATOM    485  N   ARG A  31     -21.316 -14.815 -20.091  1.00 91.98           N  
ATOM    486  CA  ARG A  31     -21.128 -15.023 -21.534  1.00 91.98           C  
ATOM    487  C   ARG A  31     -19.641 -15.196 -21.872  1.00 91.98           C  
ATOM    488  O   ARG A  31     -18.824 -14.451 -21.329  1.00 91.98           O  
ATOM    489  CB  ARG A  31     -21.748 -13.869 -22.335  1.00 91.98           C  
ATOM    490  CG  ARG A  31     -23.240 -13.674 -22.021  1.00 91.98           C  
ATOM    491  CD  ARG A  31     -23.820 -12.521 -22.847  1.00 91.98           C  
ATOM    492  NE  ARG A  31     -25.100 -12.051 -22.283  1.00 91.98           N  
ATOM    493  CZ  ARG A  31     -25.764 -10.971 -22.659  1.00 91.98           C  
ATOM    494  NH1 ARG A  31     -25.406 -10.261 -23.692  1.00 91.98           N1+
ATOM    495  NH2 ARG A  31     -26.806 -10.567 -21.990  1.00 91.98           N  
ATOM    496  H   ARG A  31     -21.320 -13.871 -19.730  1.00 91.98           H  
ATOM    497  HA  ARG A  31     -21.647 -15.942 -21.805  1.00 91.98           H  
ATOM    498  HB2 ARG A  31     -21.630 -14.076 -23.399  1.00 91.98           H  
ATOM    499  HB3 ARG A  31     -21.210 -12.950 -22.103  1.00 91.98           H  
ATOM    500  HG2 ARG A  31     -23.791 -14.590 -22.234  1.00 91.98           H  
ATOM    501  HG3 ARG A  31     -23.353 -13.432 -20.965  1.00 91.98           H  
ATOM    502  HD2 ARG A  31     -23.108 -11.696 -22.835  1.00 91.98           H  
ATOM    503  HD3 ARG A  31     -23.956 -12.852 -23.877  1.00 91.98           H  
ATOM    504  HE  ARG A  31     -25.442 -12.552 -21.475  1.00 91.98           H  
ATOM    505 HH11 ARG A  31     -25.837  -9.369 -23.884  1.00 91.98           H  
ATOM    506 HH12 ARG A  31     -24.567 -10.514 -24.195  1.00 91.98           H  
ATOM    507 HH21 ARG A  31     -27.108 -11.061 -21.163  1.00 91.98           H  
ATOM    508 HH22 ARG A  31     -27.248  -9.699 -22.257  1.00 91.98           H  
ATOM    509  N   PRO A  32     -19.271 -16.113 -22.782  1.00 92.84           N  
ATOM    510  CA  PRO A  32     -17.922 -16.136 -23.331  1.00 92.84           C  
ATOM    511  C   PRO A  32     -17.687 -14.874 -24.174  1.00 92.84           C  
ATOM    512  O   PRO A  32     -18.514 -14.512 -25.013  1.00 92.84           O  
ATOM    513  CB  PRO A  32     -17.837 -17.422 -24.154  1.00 92.84           C  
ATOM    514  CG  PRO A  32     -19.282 -17.659 -24.595  1.00 92.84           C  
ATOM    515  CD  PRO A  32     -20.109 -17.110 -23.433  1.00 92.84           C  
ATOM    516  HA  PRO A  32     -17.189 -16.178 -22.525  1.00 92.84           H  
ATOM    517  HB2 PRO A  32     -17.516 -18.242 -23.510  1.00 92.84           H  
ATOM    518  HB3 PRO A  32     -17.163 -17.324 -25.004  1.00 92.84           H  
ATOM    519  HG2 PRO A  32     -19.483 -18.716 -24.768  1.00 92.84           H  
ATOM    520  HG3 PRO A  32     -19.488 -17.080 -25.495  1.00 92.84           H  
ATOM    521  HD2 PRO A  32     -20.328 -17.910 -22.726  1.00 92.84           H  
ATOM    522  HD3 PRO A  32     -21.032 -16.672 -23.813  1.00 92.84           H  
ATOM    523  N   LEU A  33     -16.563 -14.205 -23.945  1.00 93.79           N  
ATOM    524  CA  LEU A  33     -16.107 -13.016 -24.661  1.00 93.79           C  
ATOM    525  C   LEU A  33     -14.734 -13.314 -25.271  1.00 93.79           C  
ATOM    526  O   LEU A  33     -13.912 -13.984 -24.647  1.00 93.79           O  
ATOM    527  CB  LEU A  33     -16.054 -11.813 -23.697  1.00 93.79           C  
ATOM    528  CG  LEU A  33     -17.409 -11.426 -23.069  1.00 93.79           C  
ATOM    529  CD1 LEU A  33     -17.204 -10.377 -21.979  1.00 93.79           C  
ATOM    530  CD2 LEU A  33     -18.393 -10.851 -24.089  1.00 93.79           C  
ATOM    531  H   LEU A  33     -15.944 -14.559 -23.229  1.00 93.79           H  
ATOM    532  HA  LEU A  33     -16.793 -12.790 -25.478  1.00 93.79           H  
ATOM    533  HB2 LEU A  33     -15.653 -10.950 -24.229  1.00 93.79           H  
ATOM    534  HB3 LEU A  33     -15.357 -12.057 -22.895  1.00 93.79           H  
ATOM    535  HG  LEU A  33     -17.862 -12.301 -22.602  1.00 93.79           H  
ATOM    536 HD11 LEU A  33     -16.552 -10.789 -21.209  1.00 93.79           H  
ATOM    537 HD12 LEU A  33     -16.751  -9.478 -22.397  1.00 93.79           H  
ATOM    538 HD13 LEU A  33     -18.161 -10.117 -21.526  1.00 93.79           H  
ATOM    539 HD21 LEU A  33     -17.986  -9.938 -24.522  1.00 93.79           H  
ATOM    540 HD22 LEU A  33     -18.588 -11.583 -24.873  1.00 93.79           H  
ATOM    541 HD23 LEU A  33     -19.334 -10.618 -23.592  1.00 93.79           H  
ATOM    542  N   SER A  34     -14.483 -12.831 -26.489  1.00 94.09           N  
ATOM    543  CA  SER A  34     -13.181 -13.001 -27.144  1.00 94.09           C  
ATOM    544  C   SER A  34     -12.164 -11.989 -26.625  1.00 94.09           C  
ATOM    545  O   SER A  34     -12.522 -10.857 -26.285  1.00 94.09           O  
ATOM    546  CB  SER A  34     -13.315 -12.907 -28.668  1.00 94.09           C  
ATOM    547  OG  SER A  34     -13.728 -11.614 -29.084  1.00 94.09           O  
ATOM    548  H   SER A  34     -15.161 -12.234 -26.940  1.00 94.09           H  
ATOM    549  HA  SER A  34     -12.799 -13.995 -26.914  1.00 94.09           H  
ATOM    550  HB2 SER A  34     -12.353 -13.142 -29.123  1.00 94.09           H  
ATOM    551  HB3 SER A  34     -14.043 -13.646 -29.004  1.00 94.09           H  
ATOM    552  HG  SER A  34     -13.979 -11.663 -30.010  1.00 94.09           H  
ATOM    553  N   TYR A  35     -10.879 -12.351 -26.634  1.00 92.85           N  
ATOM    554  CA  TYR A  35      -9.809 -11.432 -26.238  1.00 92.85           C  
ATOM    555  C   TYR A  35      -9.782 -10.174 -27.119  1.00 92.85           C  
ATOM    556  O   TYR A  35      -9.573  -9.069 -26.624  1.00 92.85           O  
ATOM    557  CB  TYR A  35      -8.469 -12.171 -26.306  1.00 92.85           C  
ATOM    558  CG  TYR A  35      -7.287 -11.302 -25.926  1.00 92.85           C  
ATOM    559  CD1 TYR A  35      -6.379 -10.870 -26.913  1.00 92.85           C  
ATOM    560  CD2 TYR A  35      -7.111 -10.909 -24.586  1.00 92.85           C  
ATOM    561  CE1 TYR A  35      -5.282 -10.060 -26.560  1.00 92.85           C  
ATOM    562  CE2 TYR A  35      -6.014 -10.102 -24.230  1.00 92.85           C  
ATOM    563  CZ  TYR A  35      -5.095  -9.684 -25.213  1.00 92.85           C  
ATOM    564  OH  TYR A  35      -4.026  -8.928 -24.854  1.00 92.85           O  
ATOM    565  H   TYR A  35     -10.623 -13.287 -26.914  1.00 92.85           H  
ATOM    566  HA  TYR A  35      -9.980 -11.115 -25.209  1.00 92.85           H  
ATOM    567  HB2 TYR A  35      -8.500 -13.026 -25.631  1.00 92.85           H  
ATOM    568  HB3 TYR A  35      -8.322 -12.557 -27.315  1.00 92.85           H  
ATOM    569  HD1 TYR A  35      -6.513 -11.170 -27.942  1.00 92.85           H  
ATOM    570  HD2 TYR A  35      -7.817 -11.225 -23.833  1.00 92.85           H  
ATOM    571  HE1 TYR A  35      -4.578  -9.744 -27.315  1.00 92.85           H  
ATOM    572  HE2 TYR A  35      -5.871  -9.778 -23.210  1.00 92.85           H  
ATOM    573  HH  TYR A  35      -3.506  -8.648 -25.610  1.00 92.85           H  
ATOM    574  N   HIS A  36     -10.079 -10.329 -28.414  1.00 93.18           N  
ATOM    575  CA  HIS A  36     -10.205  -9.214 -29.353  1.00 93.18           C  
ATOM    576  C   HIS A  36     -11.270  -8.203 -28.912  1.00 93.18           C  
ATOM    577  O   HIS A  36     -10.987  -7.011 -28.837  1.00 93.18           O  
ATOM    578  CB  HIS A  36     -10.538  -9.766 -30.743  1.00 93.18           C  
ATOM    579  CG  HIS A  36     -10.671  -8.691 -31.791  1.00 93.18           C  
ATOM    580  CD2 HIS A  36      -9.683  -8.273 -32.641  1.00 93.18           C  
ATOM    581  ND1 HIS A  36     -11.800  -7.954 -32.091  1.00 93.18           N  
ATOM    582  CE1 HIS A  36     -11.496  -7.136 -33.113  1.00 93.18           C  
ATOM    583  NE2 HIS A  36     -10.219  -7.305 -33.486  1.00 93.18           N  
ATOM    584  H   HIS A  36     -10.257 -11.269 -28.738  1.00 93.18           H  
ATOM    585  HA  HIS A  36      -9.255  -8.682 -29.405  1.00 93.18           H  
ATOM    586  HB2 HIS A  36      -9.749 -10.453 -31.048  1.00 93.18           H  
ATOM    587  HB3 HIS A  36     -11.473 -10.325 -30.699  1.00 93.18           H  
ATOM    588  HD1 HIS A  36     -12.672  -7.915 -31.583  1.00 93.18           H  
ATOM    589  HD2 HIS A  36      -8.669  -8.642 -32.671  1.00 93.18           H  
ATOM    590  HE1 HIS A  36     -12.176  -6.441 -33.583  1.00 93.18           H  
ATOM    591  N   LEU A  37     -12.477  -8.671 -28.570  1.00 94.47           N  
ATOM    592  CA  LEU A  37     -13.552  -7.799 -28.098  1.00 94.47           C  
ATOM    593  C   LEU A  37     -13.163  -7.087 -26.797  1.00 94.47           C  
ATOM    594  O   LEU A  37     -13.437  -5.899 -26.649  1.00 94.47           O  
ATOM    595  CB  LEU A  37     -14.825  -8.644 -27.920  1.00 94.47           C  
ATOM    596  CG  LEU A  37     -16.024  -7.873 -27.337  1.00 94.47           C  
ATOM    597  CD1 LEU A  37     -16.486  -6.729 -28.241  1.00 94.47           C  
ATOM    598  CD2 LEU A  37     -17.192  -8.841 -27.152  1.00 94.47           C  
ATOM    599  H   LEU A  37     -12.638  -9.668 -28.569  1.00 94.47           H  
ATOM    600  HA  LEU A  37     -13.734  -7.031 -28.850  1.00 94.47           H  
ATOM    601  HB2 LEU A  37     -14.597  -9.473 -27.250  1.00 94.47           H  
ATOM    602  HB3 LEU A  37     -15.107  -9.057 -28.888  1.00 94.47           H  
ATOM    603  HG  LEU A  37     -15.766  -7.472 -26.357  1.00 94.47           H  
ATOM    604 HD11 LEU A  37     -15.694  -5.987 -28.342  1.00 94.47           H  
ATOM    605 HD12 LEU A  37     -17.357  -6.240 -27.804  1.00 94.47           H  
ATOM    606 HD13 LEU A  37     -16.734  -7.105 -29.234  1.00 94.47           H  
ATOM    607 HD21 LEU A  37     -16.874  -9.678 -26.531  1.00 94.47           H  
ATOM    608 HD22 LEU A  37     -18.020  -8.327 -26.663  1.00 94.47           H  
ATOM    609 HD23 LEU A  37     -17.521  -9.218 -28.120  1.00 94.47           H  
ATOM    610  N   LEU A  38     -12.500  -7.788 -25.869  1.00 95.21           N  
ATOM    611  CA  LEU A  38     -11.996  -7.176 -24.636  1.00 95.21           C  
ATOM    612  C   LEU A  38     -10.952  -6.090 -24.923  1.00 95.21           C  
ATOM    613  O   LEU A  38     -10.988  -5.032 -24.294  1.00 95.21           O  
ATOM    614  CB  LEU A  38     -11.425  -8.245 -23.692  1.00 95.21           C  
ATOM    615  CG  LEU A  38     -12.448  -9.272 -23.178  1.00 95.21           C  
ATOM    616  CD1 LEU A  38     -11.766 -10.177 -22.155  1.00 95.21           C  
ATOM    617  CD2 LEU A  38     -13.668  -8.630 -22.518  1.00 95.21           C  
ATOM    618  H   LEU A  38     -12.305  -8.762 -26.049  1.00 95.21           H  
ATOM    619  HA  LEU A  38     -12.822  -6.679 -24.128  1.00 95.21           H  
ATOM    620  HB2 LEU A  38     -10.992  -7.732 -22.833  1.00 95.21           H  
ATOM    621  HB3 LEU A  38     -10.619  -8.776 -24.198  1.00 95.21           H  
ATOM    622  HG  LEU A  38     -12.801  -9.891 -24.002  1.00 95.21           H  
ATOM    623 HD11 LEU A  38     -11.351  -9.582 -21.341  1.00 95.21           H  
ATOM    624 HD12 LEU A  38     -12.494 -10.879 -21.748  1.00 95.21           H  
ATOM    625 HD13 LEU A  38     -10.963 -10.731 -22.639  1.00 95.21           H  
ATOM    626 HD21 LEU A  38     -14.304  -9.411 -22.101  1.00 95.21           H  
ATOM    627 HD22 LEU A  38     -13.355  -7.953 -21.723  1.00 95.21           H  
ATOM    628 HD23 LEU A  38     -14.253  -8.092 -23.263  1.00 95.21           H  
ATOM    629  N   GLY A  39     -10.070  -6.319 -25.897  1.00 94.39           N  
ATOM    630  CA  GLY A  39      -9.131  -5.317 -26.396  1.00 94.39           C  
ATOM    631  C   GLY A  39      -9.847  -4.090 -26.963  1.00 94.39           C  
ATOM    632  O   GLY A  39      -9.512  -2.970 -26.592  1.00 94.39           O  
ATOM    633  H   GLY A  39     -10.075  -7.225 -26.343  1.00 94.39           H  
ATOM    634  HA2 GLY A  39      -8.532  -5.762 -27.190  1.00 94.39           H  
ATOM    635  HA3 GLY A  39      -8.471  -5.000 -25.588  1.00 94.39           H  
ATOM    636  N   GLU A  40     -10.879  -4.272 -27.789  1.00 94.83           N  
ATOM    637  CA  GLU A  40     -11.659  -3.160 -28.351  1.00 94.83           C  
ATOM    638  C   GLU A  40     -12.330  -2.307 -27.263  1.00 94.83           C  
ATOM    639  O   GLU A  40     -12.129  -1.093 -27.212  1.00 94.83           O  
ATOM    640  CB  GLU A  40     -12.735  -3.678 -29.317  1.00 94.83           C  
ATOM    641  CG  GLU A  40     -12.187  -4.237 -30.637  1.00 94.83           C  
ATOM    642  CD  GLU A  40     -13.324  -4.631 -31.594  1.00 94.83           C  
ATOM    643  OE1 GLU A  40     -13.133  -4.516 -32.823  1.00 94.83           O  
ATOM    644  OE2 GLU A  40     -14.413  -5.032 -31.120  1.00 94.83           O1-
ATOM    645  H   GLU A  40     -11.098  -5.212 -28.088  1.00 94.83           H  
ATOM    646  HA  GLU A  40     -10.991  -2.500 -28.904  1.00 94.83           H  
ATOM    647  HB2 GLU A  40     -13.326  -4.445 -28.816  1.00 94.83           H  
ATOM    648  HB3 GLU A  40     -13.398  -2.848 -29.560  1.00 94.83           H  
ATOM    649  HG2 GLU A  40     -11.566  -3.472 -31.104  1.00 94.83           H  
ATOM    650  HG3 GLU A  40     -11.561  -5.107 -30.440  1.00 94.83           H  
ATOM    651  N   ILE A  41     -13.095  -2.923 -26.355  1.00 95.56           N  
ATOM    652  CA  ILE A  41     -13.884  -2.184 -25.350  1.00 95.56           C  
ATOM    653  C   ILE A  41     -13.013  -1.522 -24.271  1.00 95.56           C  
ATOM    654  O   ILE A  41     -13.466  -0.592 -23.603  1.00 95.56           O  
ATOM    655  CB  ILE A  41     -14.972  -3.078 -24.716  1.00 95.56           C  
ATOM    656  CG1 ILE A  41     -14.334  -4.184 -23.855  1.00 95.56           C  
ATOM    657  CG2 ILE A  41     -15.938  -3.608 -25.789  1.00 95.56           C  
ATOM    658  CD1 ILE A  41     -15.318  -5.183 -23.258  1.00 95.56           C  
ATOM    659  H   ILE A  41     -13.215  -3.923 -26.435  1.00 95.56           H  
ATOM    660  HA  ILE A  41     -14.396  -1.371 -25.864  1.00 95.56           H  
ATOM    661  HB  ILE A  41     -15.565  -2.451 -24.049  1.00 95.56           H  
ATOM    662 HG12 ILE A  41     -13.605  -4.731 -24.454  1.00 95.56           H  
ATOM    663 HG13 ILE A  41     -13.805  -3.721 -23.023  1.00 95.56           H  
ATOM    664 HG21 ILE A  41     -16.803  -4.073 -25.316  1.00 95.56           H  
ATOM    665 HG22 ILE A  41     -16.289  -2.778 -26.402  1.00 95.56           H  
ATOM    666 HG23 ILE A  41     -15.443  -4.338 -26.429  1.00 95.56           H  
ATOM    667 HD11 ILE A  41     -14.766  -5.842 -22.588  1.00 95.56           H  
ATOM    668 HD12 ILE A  41     -15.776  -5.786 -24.042  1.00 95.56           H  
ATOM    669 HD13 ILE A  41     -16.091  -4.652 -22.702  1.00 95.56           H  
ATOM    670  N   THR A  42     -11.775  -1.986 -24.081  1.00 95.25           N  
ATOM    671  CA  THR A  42     -10.795  -1.400 -23.145  1.00 95.25           C  
ATOM    672  C   THR A  42      -9.796  -0.464 -23.833  1.00 95.25           C  
ATOM    673  O   THR A  42      -8.882   0.044 -23.175  1.00 95.25           O  
ATOM    674  CB  THR A  42     -10.038  -2.473 -22.351  1.00 95.25           C  
ATOM    675  CG2 THR A  42     -10.947  -3.357 -21.495  1.00 95.25           C  
ATOM    676  OG1 THR A  42      -9.289  -3.280 -23.222  1.00 95.25           O  
ATOM    677  H   THR A  42     -11.473  -2.764 -24.651  1.00 95.25           H  
ATOM    678  HA  THR A  42     -11.328  -0.788 -22.416  1.00 95.25           H  
ATOM    679  HB  THR A  42      -9.342  -1.975 -21.674  1.00 95.25           H  
ATOM    680  HG1 THR A  42      -9.875  -3.951 -23.580  1.00 95.25           H  
ATOM    681 HG21 THR A  42     -11.432  -2.750 -20.732  1.00 95.25           H  
ATOM    682 HG22 THR A  42     -11.708  -3.840 -22.108  1.00 95.25           H  
ATOM    683 HG23 THR A  42     -10.347  -4.126 -21.008  1.00 95.25           H  
ATOM    684  N   ASN A  43      -9.969  -0.199 -25.135  1.00 93.25           N  
ATOM    685  CA  ASN A  43      -9.054   0.598 -25.953  1.00 93.25           C  
ATOM    686  C   ASN A  43      -7.604   0.078 -25.879  1.00 93.25           C  
ATOM    687  O   ASN A  43      -6.695   0.795 -25.464  1.00 93.25           O  
ATOM    688  CB  ASN A  43      -9.221   2.084 -25.586  1.00 93.25           C  
ATOM    689  CG  ASN A  43      -8.482   2.993 -26.547  1.00 93.25           C  
ATOM    690  ND2 ASN A  43      -7.782   3.984 -26.047  1.00 93.25           N  
ATOM    691  OD1 ASN A  43      -8.553   2.848 -27.751  1.00 93.25           O  
ATOM    692  H   ASN A  43     -10.726  -0.659 -25.619  1.00 93.25           H  
ATOM    693  HA  ASN A  43      -9.364   0.478 -26.991  1.00 93.25           H  
ATOM    694  HB2 ASN A  43      -8.853   2.253 -24.574  1.00 93.25           H  
ATOM    695  HB3 ASN A  43     -10.277   2.351 -25.627  1.00 93.25           H  
ATOM    696 HD21 ASN A  43      -7.235   4.490 -26.728  1.00 93.25           H  
ATOM    697 HD22 ASN A  43      -7.554   3.977 -25.064  1.00 93.25           H  
ATOM    698  N   GLY A  44      -7.417  -1.205 -26.191  1.00 91.37           N  
ATOM    699  CA  GLY A  44      -6.129  -1.895 -26.150  1.00 91.37           C  
ATOM    700  C   GLY A  44      -5.563  -2.060 -24.740  1.00 91.37           C  
ATOM    701  O   GLY A  44      -4.354  -1.972 -24.572  1.00 91.37           O  
ATOM    702  H   GLY A  44      -8.226  -1.742 -26.469  1.00 91.37           H  
ATOM    703  HA2 GLY A  44      -6.248  -2.889 -26.581  1.00 91.37           H  
ATOM    704  HA3 GLY A  44      -5.403  -1.341 -26.746  1.00 91.37           H  
ATOM    705  N   PHE A  45      -6.415  -2.243 -23.723  1.00 91.32           N  
ATOM    706  CA  PHE A  45      -6.005  -2.285 -22.310  1.00 91.32           C  
ATOM    707  C   PHE A  45      -5.212  -1.039 -21.873  1.00 91.32           C  
ATOM    708  O   PHE A  45      -4.278  -1.125 -21.078  1.00 91.32           O  
ATOM    709  CB  PHE A  45      -5.288  -3.607 -21.989  1.00 91.32           C  
ATOM    710  CG  PHE A  45      -6.052  -4.839 -22.427  1.00 91.32           C  
ATOM    711  CD1 PHE A  45      -7.122  -5.315 -21.649  1.00 91.32           C  
ATOM    712  CD2 PHE A  45      -5.719  -5.483 -23.633  1.00 91.32           C  
ATOM    713  CE1 PHE A  45      -7.860  -6.432 -22.077  1.00 91.32           C  
ATOM    714  CE2 PHE A  45      -6.459  -6.598 -24.061  1.00 91.32           C  
ATOM    715  CZ  PHE A  45      -7.527  -7.075 -23.282  1.00 91.32           C  
ATOM    716  H   PHE A  45      -7.395  -2.380 -23.929  1.00 91.32           H  
ATOM    717  HA  PHE A  45      -6.920  -2.273 -21.718  1.00 91.32           H  
ATOM    718  HB2 PHE A  45      -4.306  -3.608 -22.462  1.00 91.32           H  
ATOM    719  HB3 PHE A  45      -5.126  -3.668 -20.913  1.00 91.32           H  
ATOM    720  HD1 PHE A  45      -7.382  -4.814 -20.728  1.00 91.32           H  
ATOM    721  HD2 PHE A  45      -4.901  -5.113 -24.233  1.00 91.32           H  
ATOM    722  HE1 PHE A  45      -8.686  -6.795 -21.483  1.00 91.32           H  
ATOM    723  HE2 PHE A  45      -6.209  -7.086 -24.991  1.00 91.32           H  
ATOM    724  HZ  PHE A  45      -8.093  -7.932 -23.616  1.00 91.32           H  
ATOM    725  N   SER A  46      -5.586   0.132 -22.401  1.00 91.57           N  
ATOM    726  CA  SER A  46      -4.901   1.398 -22.113  1.00 91.57           C  
ATOM    727  C   SER A  46      -4.852   1.728 -20.616  1.00 91.57           C  
ATOM    728  O   SER A  46      -5.818   1.502 -19.880  1.00 91.57           O  
ATOM    729  CB  SER A  46      -5.555   2.557 -22.877  1.00 91.57           C  
ATOM    730  OG  SER A  46      -6.915   2.725 -22.505  1.00 91.57           O  
ATOM    731  H   SER A  46      -6.284   0.110 -23.131  1.00 91.57           H  
ATOM    732  HA  SER A  46      -3.875   1.300 -22.468  1.00 91.57           H  
ATOM    733  HB2 SER A  46      -5.011   3.477 -22.667  1.00 91.57           H  
ATOM    734  HB3 SER A  46      -5.490   2.362 -23.947  1.00 91.57           H  
ATOM    735  HG  SER A  46      -7.326   1.864 -22.608  1.00 91.57           H  
ATOM    736  N   GLU A  47      -3.767   2.367 -20.172  1.00 88.63           N  
ATOM    737  CA  GLU A  47      -3.617   2.811 -18.777  1.00 88.63           C  
ATOM    738  C   GLU A  47      -4.735   3.784 -18.350  1.00 88.63           C  
ATOM    739  O   GLU A  47      -5.207   3.724 -17.219  1.00 88.63           O  
ATOM    740  CB  GLU A  47      -2.223   3.428 -18.570  1.00 88.63           C  
ATOM    741  CG  GLU A  47      -1.088   2.383 -18.586  1.00 88.63           C  
ATOM    742  CD  GLU A  47      -1.176   1.368 -17.423  1.00 88.63           C  
ATOM    743  OE1 GLU A  47      -1.201   0.135 -17.650  1.00 88.63           O  
ATOM    744  OE2 GLU A  47      -1.277   1.779 -16.246  1.00 88.63           O1-
ATOM    745  H   GLU A  47      -2.960   2.433 -20.776  1.00 88.63           H  
ATOM    746  HA  GLU A  47      -3.700   1.943 -18.123  1.00 88.63           H  
ATOM    747  HB2 GLU A  47      -2.040   4.167 -19.349  1.00 88.63           H  
ATOM    748  HB3 GLU A  47      -2.203   3.946 -17.611  1.00 88.63           H  
ATOM    749  HG2 GLU A  47      -1.105   1.858 -19.541  1.00 88.63           H  
ATOM    750  HG3 GLU A  47      -0.137   2.911 -18.518  1.00 88.63           H  
ATOM    751  N   ASN A  48      -5.279   4.587 -19.274  1.00 90.67           N  
ATOM    752  CA  ASN A  48      -6.428   5.469 -19.011  1.00 90.67           C  
ATOM    753  C   ASN A  48      -7.727   4.715 -18.672  1.00 90.67           C  
ATOM    754  O   ASN A  48      -8.635   5.277 -18.056  1.00 90.67           O  
ATOM    755  CB  ASN A  48      -6.664   6.357 -20.246  1.00 90.67           C  
ATOM    756  CG  ASN A  48      -5.574   7.387 -20.464  1.00 90.67           C  
ATOM    757  ND2 ASN A  48      -5.472   7.930 -21.654  1.00 90.67           N  
ATOM    758  OD1 ASN A  48      -4.811   7.729 -19.584  1.00 90.67           O  
ATOM    759  H   ASN A  48      -4.846   4.606 -20.186  1.00 90.67           H  
ATOM    760  HA  ASN A  48      -6.197   6.100 -18.152  1.00 90.67           H  
ATOM    761  HB2 ASN A  48      -6.751   5.728 -21.132  1.00 90.67           H  
ATOM    762  HB3 ASN A  48      -7.599   6.904 -20.119  1.00 90.67           H  
ATOM    763 HD21 ASN A  48      -6.076   7.658 -22.417  1.00 90.67           H  
ATOM    764 HD22 ASN A  48      -4.716   8.590 -21.762  1.00 90.67           H  
ATOM    765  N   ARG A  49      -7.857   3.455 -19.104  1.00 92.44           N  
ATOM    766  CA  ARG A  49      -8.993   2.582 -18.775  1.00 92.44           C  
ATOM    767  C   ARG A  49      -8.707   1.713 -17.551  1.00 92.44           C  
ATOM    768  O   ARG A  49      -9.611   1.012 -17.106  1.00 92.44           O  
ATOM    769  CB  ARG A  49      -9.384   1.742 -20.007  1.00 92.44           C  
ATOM    770  CG  ARG A  49      -9.976   2.567 -21.167  1.00 92.44           C  
ATOM    771  CD  ARG A  49     -11.365   3.130 -20.852  1.00 92.44           C  
ATOM    772  NE  ARG A  49     -11.982   3.788 -22.026  1.00 92.44           N  
ATOM    773  CZ  ARG A  49     -13.256   4.127 -22.144  1.00 92.44           C  
ATOM    774  NH1 ARG A  49     -14.133   3.827 -21.234  1.00 92.44           N1+
ATOM    775  NH2 ARG A  49     -13.733   4.753 -23.178  1.00 92.44           N  
ATOM    776  H   ARG A  49      -7.071   3.040 -19.585  1.00 92.44           H  
ATOM    777  HA  ARG A  49      -9.842   3.199 -18.480  1.00 92.44           H  
ATOM    778  HB2 ARG A  49     -10.115   0.987 -19.716  1.00 92.44           H  
ATOM    779  HB3 ARG A  49      -8.502   1.214 -20.369  1.00 92.44           H  
ATOM    780  HG2 ARG A  49      -9.302   3.384 -21.426  1.00 92.44           H  
ATOM    781  HG3 ARG A  49     -10.073   1.916 -22.036  1.00 92.44           H  
ATOM    782  HD2 ARG A  49     -11.996   2.305 -20.522  1.00 92.44           H  
ATOM    783  HD3 ARG A  49     -11.278   3.854 -20.041  1.00 92.44           H  
ATOM    784  HE  ARG A  49     -11.377   3.992 -22.808  1.00 92.44           H  
ATOM    785 HH11 ARG A  49     -15.085   4.001 -21.522  1.00 92.44           H  
ATOM    786 HH12 ARG A  49     -13.908   3.019 -20.672  1.00 92.44           H  
ATOM    787 HH21 ARG A  49     -13.164   4.950 -23.989  1.00 92.44           H  
ATOM    788 HH22 ARG A  49     -14.734   4.881 -23.217  1.00 92.44           H  
ATOM    789  N   LYS A  50      -7.503   1.744 -16.985  1.00 94.18           N  
ATOM    790  CA  LYS A  50      -7.121   0.912 -15.844  1.00 94.18           C  
ATOM    791  C   LYS A  50      -7.770   1.414 -14.556  1.00 94.18           C  
ATOM    792  O   LYS A  50      -7.651   2.576 -14.184  1.00 94.18           O  
ATOM    793  CB  LYS A  50      -5.600   0.902 -15.768  1.00 94.18           C  
ATOM    794  CG  LYS A  50      -5.028  -0.263 -14.952  1.00 94.18           C  
ATOM    795  CD  LYS A  50      -3.516  -0.151 -15.122  1.00 94.18           C  
ATOM    796  CE  LYS A  50      -2.720  -1.370 -14.694  1.00 94.18           C  
ATOM    797  NZ  LYS A  50      -1.314  -1.147 -15.106  1.00 94.18           N1+
ATOM    798  H   LYS A  50      -6.815   2.392 -17.342  1.00 94.18           H  
ATOM    799  HA  LYS A  50      -7.453  -0.110 -16.031  1.00 94.18           H  
ATOM    800  HB2 LYS A  50      -5.248   1.847 -15.354  1.00 94.18           H  
ATOM    801  HB3 LYS A  50      -5.226   0.817 -16.788  1.00 94.18           H  
ATOM    802  HG2 LYS A  50      -5.304  -0.179 -13.900  1.00 94.18           H  
ATOM    803  HG3 LYS A  50      -5.380  -1.210 -15.360  1.00 94.18           H  
ATOM    804  HD2 LYS A  50      -3.306  -0.001 -16.181  1.00 94.18           H  
ATOM    805  HD3 LYS A  50      -3.157   0.727 -14.583  1.00 94.18           H  
ATOM    806  HE2 LYS A  50      -2.809  -1.498 -13.615  1.00 94.18           H  
ATOM    807  HE3 LYS A  50      -3.115  -2.257 -15.188  1.00 94.18           H  
ATOM    808  HZ1 LYS A  50      -0.720  -1.941 -14.916  1.00 94.18           H  
ATOM    809  HZ2 LYS A  50      -1.278  -0.932 -16.092  1.00 94.18           H  
ATOM    810  HZ3 LYS A  50      -0.944  -0.294 -14.710  1.00 94.18           H  
ATOM    811  N   LEU A  51      -8.475   0.519 -13.874  1.00 88.73           N  
ATOM    812  CA  LEU A  51      -9.138   0.770 -12.593  1.00 88.73           C  
ATOM    813  C   LEU A  51      -8.237   0.413 -11.401  1.00 88.73           C  
ATOM    814  O   LEU A  51      -8.380   1.010 -10.334  1.00 88.73           O  
ATOM    815  CB  LEU A  51     -10.464  -0.016 -12.550  1.00 88.73           C  
ATOM    816  CG  LEU A  51     -11.488   0.378 -13.632  1.00 88.73           C  
ATOM    817  CD1 LEU A  51     -12.738  -0.496 -13.511  1.00 88.73           C  
ATOM    818  CD2 LEU A  51     -11.912   1.845 -13.508  1.00 88.73           C  
ATOM    819  H   LEU A  51      -8.500  -0.421 -14.243  1.00 88.73           H  
ATOM    820  HA  LEU A  51      -9.353   1.835 -12.501  1.00 88.73           H  
ATOM    821  HB2 LEU A  51     -10.240  -1.078 -12.651  1.00 88.73           H  
ATOM    822  HB3 LEU A  51     -10.919   0.133 -11.571  1.00 88.73           H  
ATOM    823  HG  LEU A  51     -11.058   0.217 -14.621  1.00 88.73           H  
ATOM    824 HD11 LEU A  51     -12.460  -1.546 -13.593  1.00 88.73           H  
ATOM    825 HD12 LEU A  51     -13.225  -0.327 -12.550  1.00 88.73           H  
ATOM    826 HD13 LEU A  51     -13.430  -0.267 -14.321  1.00 88.73           H  
ATOM    827 HD21 LEU A  51     -12.239   2.053 -12.489  1.00 88.73           H  
ATOM    828 HD22 LEU A  51     -12.728   2.067 -14.196  1.00 88.73           H  
ATOM    829 HD23 LEU A  51     -11.071   2.491 -13.757  1.00 88.73           H  
ATOM    830  N   SER A  52      -7.298  -0.559 -11.578  1.00  0.00           N  
ATOM    831  CA  SER A  52      -6.337  -0.942 -10.547  1.00  0.00           C  
ATOM    832  C   SER A  52      -5.550  -2.161 -10.967  1.00  0.00           C  
ATOM    833  O   SER A  52      -5.856  -2.860 -11.926  1.00  0.00           O  
ATOM    834  CB  SER A  52      -7.046  -1.162  -9.188  1.00  0.00           C  
ATOM    835  OG  SER A  52      -7.876  -2.328  -9.175  1.00  0.00           O  
ATOM    836  H   SER A  52      -7.264  -1.038 -12.467  1.00  0.00           H  
ATOM    837  HA  SER A  52      -5.611  -0.116 -10.434  1.00  0.00           H  
ATOM    838 2HB  SER A  52      -7.647  -0.277  -8.902  1.00  0.00           H  
ATOM    839 3HB  SER A  52      -6.290  -1.264  -8.385  1.00  0.00           H  
ATOM    840  HG  SER A  52      -8.571  -2.193  -9.824  1.00  0.00           H  
ATOM    841  N   THR A  53      -4.478  -2.469 -10.185  1.00 81.08           N  
ATOM    842  CA  THR A  53      -3.648  -3.682 -10.311  1.00 81.08           C  
ATOM    843  C   THR A  53      -3.611  -4.393  -8.965  1.00 81.08           C  
ATOM    844  O   THR A  53      -3.338  -3.756  -7.950  1.00 81.08           O  
ATOM    845  CB  THR A  53      -2.205  -3.366 -10.738  1.00 81.08           C  
ATOM    846  CG2 THR A  53      -1.420  -4.617 -11.129  1.00 81.08           C  
ATOM    847  OG1 THR A  53      -2.192  -2.480 -11.828  1.00 81.08           O  
ATOM    848  H   THR A  53      -4.307  -1.897  -9.370  1.00 81.08           H  
ATOM    849  HA  THR A  53      -4.078  -4.356 -11.052  1.00 81.08           H  
ATOM    850  HB  THR A  53      -1.685  -2.878  -9.913  1.00 81.08           H  
ATOM    851  HG1 THR A  53      -2.287  -1.600 -11.456  1.00 81.08           H  
ATOM    852 HG21 THR A  53      -1.238  -5.235 -10.250  1.00 81.08           H  
ATOM    853 HG22 THR A  53      -1.979  -5.200 -11.861  1.00 81.08           H  
ATOM    854 HG23 THR A  53      -0.460  -4.331 -11.559  1.00 81.08           H  
ATOM    855  N   GLY A  54      -3.888  -5.693  -8.952  1.00 66.53           N  
ATOM    856  CA  GLY A  54      -3.762  -6.567  -7.787  1.00 66.53           C  
ATOM    857  C   GLY A  54      -2.751  -7.686  -8.033  1.00 66.53           C  
ATOM    858  O   GLY A  54      -2.199  -7.810  -9.122  1.00 66.53           O  
ATOM    859  H   GLY A  54      -4.046  -6.149  -9.839  1.00 66.53           H  
ATOM    860  HA2 GLY A  54      -3.441  -5.997  -6.916  1.00 66.53           H  
ATOM    861  HA3 GLY A  54      -4.732  -7.012  -7.567  1.00 66.53           H  
ATOM    862  N   ALA A  55      -2.531  -8.540  -7.030  1.00 67.87           N  
ATOM    863  CA  ALA A  55      -1.572  -9.648  -7.124  1.00 67.87           C  
ATOM    864  C   ALA A  55      -1.861 -10.599  -8.305  1.00 67.87           C  
ATOM    865  O   ALA A  55      -0.945 -11.075  -8.972  1.00 67.87           O  
ATOM    866  CB  ALA A  55      -1.597 -10.404  -5.789  1.00 67.87           C  
ATOM    867  H   ALA A  55      -2.993  -8.387  -6.145  1.00 67.87           H  
ATOM    868  HA  ALA A  55      -0.573  -9.240  -7.275  1.00 67.87           H  
ATOM    869  HB1 ALA A  55      -0.868 -11.214  -5.820  1.00 67.87           H  
ATOM    870  HB2 ALA A  55      -1.335  -9.731  -4.972  1.00 67.87           H  
ATOM    871  HB3 ALA A  55      -2.584 -10.829  -5.610  1.00 67.87           H  
ATOM    872  N   TYR A  56      -3.144 -10.828  -8.597  1.00 68.82           N  
ATOM    873  CA  TYR A  56      -3.589 -11.791  -9.606  1.00 68.82           C  
ATOM    874  C   TYR A  56      -3.818 -11.190 -10.994  1.00 68.82           C  
ATOM    875  O   TYR A  56      -4.052 -11.941 -11.937  1.00 68.82           O  
ATOM    876  CB  TYR A  56      -4.860 -12.480  -9.094  1.00 68.82           C  
ATOM    877  CG  TYR A  56      -4.670 -13.130  -7.740  1.00 68.82           C  
ATOM    878  CD1 TYR A  56      -3.919 -14.317  -7.645  1.00 68.82           C  
ATOM    879  CD2 TYR A  56      -5.197 -12.530  -6.578  1.00 68.82           C  
ATOM    880  CE1 TYR A  56      -3.688 -14.903  -6.388  1.00 68.82           C  
ATOM    881  CE2 TYR A  56      -4.964 -13.113  -5.319  1.00 68.82           C  
ATOM    882  CZ  TYR A  56      -4.206 -14.301  -5.224  1.00 68.82           C  
ATOM    883  OH  TYR A  56      -3.964 -14.864  -4.014  1.00 68.82           O  
ATOM    884  H   TYR A  56      -3.842 -10.427  -7.987  1.00 68.82           H  
ATOM    885  HA  TYR A  56      -2.823 -12.558  -9.723  1.00 68.82           H  
ATOM    886  HB2 TYR A  56      -5.668 -11.750  -9.039  1.00 68.82           H  
ATOM    887  HB3 TYR A  56      -5.159 -13.250  -9.806  1.00 68.82           H  
ATOM    888  HD1 TYR A  56      -3.513 -14.777  -8.533  1.00 68.82           H  
ATOM    889  HD2 TYR A  56      -5.788 -11.629  -6.646  1.00 68.82           H  
ATOM    890  HE1 TYR A  56      -3.112 -15.813  -6.302  1.00 68.82           H  
ATOM    891  HE2 TYR A  56      -5.374 -12.659  -4.428  1.00 68.82           H  
ATOM    892  HH  TYR A  56      -4.360 -14.361  -3.298  1.00 68.82           H  
ATOM    893  N   GLY A  57      -3.796  -9.863 -11.143  1.00 78.88           N  
ATOM    894  CA  GLY A  57      -4.151  -9.246 -12.415  1.00 78.88           C  
ATOM    895  C   GLY A  57      -4.399  -7.745 -12.373  1.00 78.88           C  
ATOM    896  O   GLY A  57      -4.404  -7.116 -11.314  1.00 78.88           O  
ATOM    897  H   GLY A  57      -3.498  -9.267 -10.384  1.00 78.88           H  
ATOM    898  HA2 GLY A  57      -5.073  -9.714 -12.762  1.00 78.88           H  
ATOM    899  HA3 GLY A  57      -3.374  -9.453 -13.151  1.00 78.88           H  
ATOM    900  N   SER A  58      -4.677  -7.186 -13.546  1.00 89.31           N  
ATOM    901  CA  SER A  58      -5.070  -5.788 -13.740  1.00 89.31           C  
ATOM    902  C   SER A  58      -6.546  -5.689 -14.122  1.00 89.31           C  
ATOM    903  O   SER A  58      -7.050  -6.490 -14.906  1.00 89.31           O  
ATOM    904  CB  SER A  58      -4.187  -5.132 -14.801  1.00 89.31           C  
ATOM    905  OG  SER A  58      -2.865  -4.998 -14.322  1.00 89.31           O  
ATOM    906  H   SER A  58      -4.764  -7.810 -14.335  1.00 89.31           H  
ATOM    907  HA  SER A  58      -4.930  -5.233 -12.812  1.00 89.31           H  
ATOM    908  HB2 SER A  58      -4.186  -5.737 -15.707  1.00 89.31           H  
ATOM    909  HB3 SER A  58      -4.577  -4.141 -15.033  1.00 89.31           H  
ATOM    910  HG  SER A  58      -2.495  -5.870 -14.165  1.00 89.31           H  
ATOM    911  N   VAL A  59      -7.255  -4.704 -13.574  1.00 92.41           N  
ATOM    912  CA  VAL A  59      -8.678  -4.468 -13.852  1.00 92.41           C  
ATOM    913  C   VAL A  59      -8.827  -3.235 -14.732  1.00 92.41           C  
ATOM    914  O   VAL A  59      -8.302  -2.174 -14.403  1.00 92.41           O  
ATOM    915  CB  VAL A  59      -9.517  -4.345 -12.567  1.00 92.41           C  
ATOM    916  CG1 VAL A  59     -11.016  -4.319 -12.902  1.00 92.41           C  
ATOM    917  CG2 VAL A  59      -9.286  -5.524 -11.614  1.00 92.41           C  
ATOM    918  H   VAL A  59      -6.774  -4.047 -12.978  1.00 92.41           H  
ATOM    919  HA  VAL A  59      -9.070  -5.324 -14.402  1.00 92.41           H  
ATOM    920  HB  VAL A  59      -9.254  -3.424 -12.048  1.00 92.41           H  
ATOM    921 HG11 VAL A  59     -11.304  -5.242 -13.405  1.00 92.41           H  
ATOM    922 HG12 VAL A  59     -11.596  -4.219 -11.984  1.00 92.41           H  
ATOM    923 HG13 VAL A  59     -11.247  -3.474 -13.550  1.00 92.41           H  
ATOM    924 HG21 VAL A  59      -8.249  -5.541 -11.278  1.00 92.41           H  
ATOM    925 HG22 VAL A  59      -9.516  -6.461 -12.121  1.00 92.41           H  
ATOM    926 HG23 VAL A  59      -9.924  -5.424 -10.736  1.00 92.41           H  
ATOM    927  N   TYR A  60      -9.585  -3.354 -15.817  1.00 95.59           N  
ATOM    928  CA  TYR A  60      -9.829  -2.297 -16.796  1.00 95.59           C  
ATOM    929  C   TYR A  60     -11.323  -2.013 -16.939  1.00 95.59           C  
ATOM    930  O   TYR A  60     -12.161  -2.898 -16.803  1.00 95.59           O  
ATOM    931  CB  TYR A  60      -9.224  -2.688 -18.150  1.00 95.59           C  
ATOM    932  CG  TYR A  60      -7.729  -2.927 -18.108  1.00 95.59           C  
ATOM    933  CD1 TYR A  60      -6.837  -1.874 -18.392  1.00 95.59           C  
ATOM    934  CD2 TYR A  60      -7.232  -4.203 -17.776  1.00 95.59           C  
ATOM    935  CE1 TYR A  60      -5.449  -2.095 -18.339  1.00 95.59           C  
ATOM    936  CE2 TYR A  60      -5.844  -4.426 -17.732  1.00 95.59           C  
ATOM    937  CZ  TYR A  60      -4.950  -3.372 -18.013  1.00 95.59           C  
ATOM    938  OH  TYR A  60      -3.612  -3.591 -17.974  1.00 95.59           O  
ATOM    939  H   TYR A  60      -9.949  -4.272 -16.031  1.00 95.59           H  
ATOM    940  HA  TYR A  60      -9.341  -1.380 -16.467  1.00 95.59           H  
ATOM    941  HB2 TYR A  60      -9.713  -3.592 -18.512  1.00 95.59           H  
ATOM    942  HB3 TYR A  60      -9.430  -1.896 -18.871  1.00 95.59           H  
ATOM    943  HD1 TYR A  60      -7.205  -0.896 -18.664  1.00 95.59           H  
ATOM    944  HD2 TYR A  60      -7.912  -5.014 -17.560  1.00 95.59           H  
ATOM    945  HE1 TYR A  60      -4.764  -1.293 -18.571  1.00 95.59           H  
ATOM    946  HE2 TYR A  60      -5.451  -5.407 -17.511  1.00 95.59           H  
ATOM    947  HH  TYR A  60      -3.124  -2.854 -18.349  1.00 95.59           H  
ATOM    948  N   LYS A  61     -11.678  -0.774 -17.257  1.00 96.37           N  
ATOM    949  CA  LYS A  61     -13.027  -0.374 -17.641  1.00 96.37           C  
ATOM    950  C   LYS A  61     -13.241  -0.679 -19.122  1.00 96.37           C  
ATOM    951  O   LYS A  61     -12.630  -0.033 -19.972  1.00 96.37           O  
ATOM    952  CB  LYS A  61     -13.193   1.112 -17.318  1.00 96.37           C  
ATOM    953  CG  LYS A  61     -14.593   1.628 -17.666  1.00 96.37           C  
ATOM    954  CD  LYS A  61     -14.658   3.122 -17.353  1.00 96.37           C  
ATOM    955  CE  LYS A  61     -15.976   3.708 -17.855  1.00 96.37           C  
ATOM    956  NZ  LYS A  61     -15.927   5.188 -17.783  1.00 96.37           N1+
ATOM    957  H   LYS A  61     -10.940  -0.090 -17.336  1.00 96.37           H  
ATOM    958  HA  LYS A  61     -13.756  -0.945 -17.065  1.00 96.37           H  
ATOM    959  HB2 LYS A  61     -13.015   1.259 -16.253  1.00 96.37           H  
ATOM    960  HB3 LYS A  61     -12.446   1.681 -17.871  1.00 96.37           H  
ATOM    961  HG2 LYS A  61     -15.343   1.093 -17.083  1.00 96.37           H  
ATOM    962  HG3 LYS A  61     -14.790   1.479 -18.728  1.00 96.37           H  
ATOM    963  HD2 LYS A  61     -13.827   3.621 -17.852  1.00 96.37           H  
ATOM    964  HD3 LYS A  61     -14.568   3.273 -16.278  1.00 96.37           H  
ATOM    965  HE2 LYS A  61     -16.789   3.305 -17.251  1.00 96.37           H  
ATOM    966  HE3 LYS A  61     -16.126   3.389 -18.886  1.00 96.37           H  
ATOM    967  HZ1 LYS A  61     -16.746   5.604 -18.203  1.00 96.37           H  
ATOM    968  HZ2 LYS A  61     -15.127   5.520 -18.302  1.00 96.37           H  
ATOM    969  HZ3 LYS A  61     -15.820   5.490 -16.825  1.00 96.37           H  
ATOM    970  N   GLY A  62     -14.140  -1.611 -19.412  1.00 95.64           N  
ATOM    971  CA  GLY A  62     -14.672  -1.856 -20.747  1.00 95.64           C  
ATOM    972  C   GLY A  62     -15.902  -0.990 -21.013  1.00 95.64           C  
ATOM    973  O   GLY A  62     -16.736  -0.806 -20.126  1.00 95.64           O  
ATOM    974  H   GLY A  62     -14.622  -2.052 -18.642  1.00 95.64           H  
ATOM    975  HA2 GLY A  62     -14.963  -2.902 -20.843  1.00 95.64           H  
ATOM    976  HA3 GLY A  62     -13.903  -1.650 -21.491  1.00 95.64           H  
ATOM    977  N   GLU A  63     -16.019  -0.447 -22.218  1.00 94.75           N  
ATOM    978  CA  GLU A  63     -17.197   0.284 -22.687  1.00 94.75           C  
ATOM    979  C   GLU A  63     -17.596  -0.246 -24.065  1.00 94.75           C  
ATOM    980  O   GLU A  63     -16.865  -0.096 -25.043  1.00 94.75           O  
ATOM    981  CB  GLU A  63     -16.877   1.784 -22.660  1.00 94.75           C  
ATOM    982  CG  GLU A  63     -18.057   2.716 -22.982  1.00 94.75           C  
ATOM    983  CD  GLU A  63     -17.762   4.157 -22.521  1.00 94.75           C  
ATOM    984  OE1 GLU A  63     -18.721   4.889 -22.186  1.00 94.75           O  
ATOM    985  OE2 GLU A  63     -16.567   4.501 -22.299  1.00 94.75           O1-
ATOM    986  H   GLU A  63     -15.267  -0.569 -22.881  1.00 94.75           H  
ATOM    987  HA  GLU A  63     -18.034   0.111 -22.011  1.00 94.75           H  
ATOM    988  HB2 GLU A  63     -16.054   1.997 -23.343  1.00 94.75           H  
ATOM    989  HB3 GLU A  63     -16.539   2.011 -21.649  1.00 94.75           H  
ATOM    990  HG2 GLU A  63     -18.254   2.699 -24.054  1.00 94.75           H  
ATOM    991  HG3 GLU A  63     -18.940   2.351 -22.457  1.00 94.75           H  
ATOM    992  N   HIS A  64     -18.739  -0.925 -24.119  1.00 88.02           N  
ATOM    993  CA  HIS A  64     -19.325  -1.420 -25.354  1.00 88.02           C  
ATOM    994  C   HIS A  64     -19.821  -0.257 -26.224  1.00 88.02           C  
ATOM    995  O   HIS A  64     -20.060   0.855 -25.749  1.00 88.02           O  
ATOM    996  CB  HIS A  64     -20.457  -2.396 -25.015  1.00 88.02           C  
ATOM    997  CG  HIS A  64     -19.991  -3.736 -24.519  1.00 88.02           C  
ATOM    998  CD2 HIS A  64     -19.792  -4.106 -23.217  1.00 88.02           C  
ATOM    999  ND1 HIS A  64     -19.729  -4.837 -25.301  1.00 88.02           N  
ATOM   1000  CE1 HIS A  64     -19.363  -5.841 -24.489  1.00 88.02           C  
ATOM   1001  NE2 HIS A  64     -19.368  -5.441 -23.211  1.00 88.02           N  
ATOM   1002  H   HIS A  64     -19.308  -0.989 -23.287  1.00 88.02           H  
ATOM   1003  HA  HIS A  64     -18.560  -1.956 -25.917  1.00 88.02           H  
ATOM   1004  HB2 HIS A  64     -21.072  -2.565 -25.899  1.00 88.02           H  
ATOM   1005  HB3 HIS A  64     -21.083  -1.943 -24.245  1.00 88.02           H  
ATOM   1006  HD1 HIS A  64     -19.888  -4.906 -26.296  1.00 88.02           H  
ATOM   1007  HD2 HIS A  64     -19.941  -3.479 -22.351  1.00 88.02           H  
ATOM   1008  HE1 HIS A  64     -19.112  -6.841 -24.812  1.00 88.02           H  
ATOM   1009  N   LYS A  65     -20.011  -0.521 -27.522  1.00 84.87           N  
ATOM   1010  CA  LYS A  65     -20.505   0.478 -28.489  1.00 84.87           C  
ATOM   1011  C   LYS A  65     -21.914   0.989 -28.163  1.00 84.87           C  
ATOM   1012  O   LYS A  65     -22.262   2.090 -28.570  1.00 84.87           O  
ATOM   1013  CB  LYS A  65     -20.478  -0.100 -29.914  1.00 84.87           C  
ATOM   1014  CG  LYS A  65     -19.051  -0.359 -30.419  1.00 84.87           C  
ATOM   1015  CD  LYS A  65     -19.048  -0.876 -31.866  1.00 84.87           C  
ATOM   1016  CE  LYS A  65     -17.598  -1.135 -32.301  1.00 84.87           C  
ATOM   1017  NZ  LYS A  65     -17.498  -1.755 -33.647  1.00 84.87           N1+
ATOM   1018  H   LYS A  65     -19.816  -1.459 -27.844  1.00 84.87           H  
ATOM   1019  HA  LYS A  65     -19.863   1.357 -28.446  1.00 84.87           H  
ATOM   1020  HB2 LYS A  65     -20.955   0.614 -30.586  1.00 84.87           H  
ATOM   1021  HB3 LYS A  65     -21.052  -1.026 -29.940  1.00 84.87           H  
ATOM   1022  HG2 LYS A  65     -18.483   0.570 -30.371  1.00 84.87           H  
ATOM   1023  HG3 LYS A  65     -18.569  -1.097 -29.779  1.00 84.87           H  
ATOM   1024  HD2 LYS A  65     -19.619  -1.803 -31.914  1.00 84.87           H  
ATOM   1025  HD3 LYS A  65     -19.506  -0.134 -32.520  1.00 84.87           H  
ATOM   1026  HE2 LYS A  65     -17.051  -0.192 -32.279  1.00 84.87           H  
ATOM   1027  HE3 LYS A  65     -17.132  -1.793 -31.567  1.00 84.87           H  
ATOM   1028  HZ1 LYS A  65     -17.982  -2.641 -33.664  1.00 84.87           H  
ATOM   1029  HZ2 LYS A  65     -17.866  -1.145 -34.363  1.00 84.87           H  
ATOM   1030  HZ3 LYS A  65     -16.529  -1.952 -33.852  1.00 84.87           H  
ATOM   1031  N   ASP A  66     -22.706   0.204 -27.440  1.00 84.85           N  
ATOM   1032  CA  ASP A  66     -24.033   0.576 -26.935  1.00 84.85           C  
ATOM   1033  C   ASP A  66     -23.983   1.403 -25.632  1.00 84.85           C  
ATOM   1034  O   ASP A  66     -25.021   1.836 -25.133  1.00 84.85           O  
ATOM   1035  CB  ASP A  66     -24.877  -0.701 -26.768  1.00 84.85           C  
ATOM   1036  CG  ASP A  66     -24.269  -1.728 -25.806  1.00 84.85           C  
ATOM   1037  OD1 ASP A  66     -23.271  -1.377 -25.135  1.00 84.85           O  
ATOM   1038  OD2 ASP A  66     -24.752  -2.877 -25.826  1.00 84.85           O1-
ATOM   1039  H   ASP A  66     -22.324  -0.646 -27.049  1.00 84.85           H  
ATOM   1040  HA  ASP A  66     -24.528   1.203 -27.677  1.00 84.85           H  
ATOM   1041  HB2 ASP A  66     -24.993  -1.166 -27.747  1.00 84.85           H  
ATOM   1042  HB3 ASP A  66     -25.872  -0.430 -26.414  1.00 84.85           H  
ATOM   1043  N   GLY A  67     -22.787   1.654 -25.088  1.00 85.70           N  
ATOM   1044  CA  GLY A  67     -22.570   2.374 -23.837  1.00 85.70           C  
ATOM   1045  C   GLY A  67     -22.608   1.496 -22.583  1.00 85.70           C  
ATOM   1046  O   GLY A  67     -22.384   2.023 -21.486  1.00 85.70           O  
ATOM   1047  H   GLY A  67     -21.975   1.246 -25.528  1.00 85.70           H  
ATOM   1048  HA2 GLY A  67     -23.328   3.150 -23.731  1.00 85.70           H  
ATOM   1049  HA3 GLY A  67     -21.589   2.849 -23.880  1.00 85.70           H  
ATOM   1050  N   GLU A  68     -22.851   0.183 -22.703  1.00 89.79           N  
ATOM   1051  CA  GLU A  68     -22.756  -0.744 -21.572  1.00 89.79           C  
ATOM   1052  C   GLU A  68     -21.316  -0.763 -21.040  1.00 89.79           C  
ATOM   1053  O   GLU A  68     -20.345  -0.921 -21.784  1.00 89.79           O  
ATOM   1054  CB  GLU A  68     -23.268  -2.159 -21.924  1.00 89.79           C  
ATOM   1055  CG  GLU A  68     -23.303  -3.064 -20.673  1.00 89.79           C  
ATOM   1056  CD  GLU A  68     -23.859  -4.491 -20.880  1.00 89.79           C  
ATOM   1057  OE1 GLU A  68     -23.927  -5.229 -19.864  1.00 89.79           O  
ATOM   1058  OE2 GLU A  68     -24.233  -4.867 -22.011  1.00 89.79           O1-
ATOM   1059  H   GLU A  68     -23.017  -0.216 -23.616  1.00 89.79           H  
ATOM   1060  HA  GLU A  68     -23.405  -0.357 -20.786  1.00 89.79           H  
ATOM   1061  HB2 GLU A  68     -22.618  -2.612 -22.673  1.00 89.79           H  
ATOM   1062  HB3 GLU A  68     -24.277  -2.077 -22.328  1.00 89.79           H  
ATOM   1063  HG2 GLU A  68     -22.290  -3.153 -20.280  1.00 89.79           H  
ATOM   1064  HG3 GLU A  68     -23.902  -2.565 -19.911  1.00 89.79           H  
ATOM   1065  N   LYS A  69     -21.166  -0.582 -19.726  1.00 94.46           N  
ATOM   1066  CA  LYS A  69     -19.863  -0.554 -19.056  1.00 94.46           C  
ATOM   1067  C   LYS A  69     -19.663  -1.822 -18.248  1.00 94.46           C  
ATOM   1068  O   LYS A  69     -20.525  -2.199 -17.456  1.00 94.46           O  
ATOM   1069  CB  LYS A  69     -19.711   0.708 -18.198  1.00 94.46           C  
ATOM   1070  CG  LYS A  69     -19.535   1.940 -19.092  1.00 94.46           C  
ATOM   1071  CD  LYS A  69     -19.780   3.248 -18.337  1.00 94.46           C  
ATOM   1072  CE  LYS A  69     -19.698   4.364 -19.383  1.00 94.46           C  
ATOM   1073  NZ  LYS A  69     -20.360   5.618 -18.962  1.00 94.46           N1+
ATOM   1074  H   LYS A  69     -22.001  -0.543 -19.158  1.00 94.46           H  
ATOM   1075  HA  LYS A  69     -19.081  -0.538 -19.816  1.00 94.46           H  
ATOM   1076  HB2 LYS A  69     -20.594   0.817 -17.568  1.00 94.46           H  
ATOM   1077  HB3 LYS A  69     -18.833   0.613 -17.559  1.00 94.46           H  
ATOM   1078  HG2 LYS A  69     -18.529   1.938 -19.510  1.00 94.46           H  
ATOM   1079  HG3 LYS A  69     -20.244   1.889 -19.919  1.00 94.46           H  
ATOM   1080  HD2 LYS A  69     -20.782   3.217 -17.908  1.00 94.46           H  
ATOM   1081  HD3 LYS A  69     -19.040   3.385 -17.548  1.00 94.46           H  
ATOM   1082  HE2 LYS A  69     -18.662   4.537 -19.676  1.00 94.46           H  
ATOM   1083  HE3 LYS A  69     -20.189   4.011 -20.290  1.00 94.46           H  
ATOM   1084  HZ1 LYS A  69     -20.274   6.271 -19.727  1.00 94.46           H  
ATOM   1085  HZ2 LYS A  69     -21.348   5.439 -18.856  1.00 94.46           H  
ATOM   1086  HZ3 LYS A  69     -19.978   6.005 -18.111  1.00 94.46           H  
ATOM   1087  N   ILE A  70     -18.483  -2.413 -18.387  1.00 95.31           N  
ATOM   1088  CA  ILE A  70     -18.056  -3.591 -17.629  1.00 95.31           C  
ATOM   1089  C   ILE A  70     -16.679  -3.360 -17.003  1.00 95.31           C  
ATOM   1090  O   ILE A  70     -15.922  -2.487 -17.430  1.00 95.31           O  
ATOM   1091  CB  ILE A  70     -18.117  -4.868 -18.497  1.00 95.31           C  
ATOM   1092  CG1 ILE A  70     -17.098  -4.856 -19.656  1.00 95.31           C  
ATOM   1093  CG2 ILE A  70     -19.551  -5.113 -19.005  1.00 95.31           C  
ATOM   1094  CD1 ILE A  70     -17.039  -6.210 -20.369  1.00 95.31           C  
ATOM   1095  H   ILE A  70     -17.823  -1.999 -19.030  1.00 95.31           H  
ATOM   1096  HA  ILE A  70     -18.746  -3.746 -16.799  1.00 95.31           H  
ATOM   1097  HB  ILE A  70     -17.861  -5.705 -17.847  1.00 95.31           H  
ATOM   1098 HG12 ILE A  70     -17.349  -4.077 -20.376  1.00 95.31           H  
ATOM   1099 HG13 ILE A  70     -16.105  -4.651 -19.256  1.00 95.31           H  
ATOM   1100 HG21 ILE A  70     -19.814  -4.391 -19.778  1.00 95.31           H  
ATOM   1101 HG22 ILE A  70     -20.263  -5.027 -18.184  1.00 95.31           H  
ATOM   1102 HG23 ILE A  70     -19.640  -6.113 -19.429  1.00 95.31           H  
ATOM   1103 HD11 ILE A  70     -17.069  -7.018 -19.639  1.00 95.31           H  
ATOM   1104 HD12 ILE A  70     -16.103  -6.299 -20.922  1.00 95.31           H  
ATOM   1105 HD13 ILE A  70     -17.879  -6.315 -21.055  1.00 95.31           H  
ATOM   1106  N   ALA A  71     -16.343  -4.138 -15.981  1.00 96.11           N  
ATOM   1107  CA  ALA A  71     -14.999  -4.205 -15.419  1.00 96.11           C  
ATOM   1108  C   ALA A  71     -14.327  -5.517 -15.854  1.00 96.11           C  
ATOM   1109  O   ALA A  71     -14.827  -6.599 -15.564  1.00 96.11           O  
ATOM   1110  CB  ALA A  71     -15.088  -4.044 -13.898  1.00 96.11           C  
ATOM   1111  H   ALA A  71     -17.009  -4.832 -15.673  1.00 96.11           H  
ATOM   1112  HA  ALA A  71     -14.397  -3.379 -15.796  1.00 96.11           H  
ATOM   1113  HB1 ALA A  71     -15.510  -3.069 -13.654  1.00 96.11           H  
ATOM   1114  HB2 ALA A  71     -15.725  -4.821 -13.476  1.00 96.11           H  
ATOM   1115  HB3 ALA A  71     -14.092  -4.122 -13.462  1.00 96.11           H  
ATOM   1116  N   VAL A  72     -13.200  -5.429 -16.553  1.00 95.35           N  
ATOM   1117  CA  VAL A  72     -12.448  -6.557 -17.115  1.00 95.35           C  
ATOM   1118  C   VAL A  72     -11.213  -6.809 -16.252  1.00 95.35           C  
ATOM   1119  O   VAL A  72     -10.255  -6.042 -16.316  1.00 95.35           O  
ATOM   1120  CB  VAL A  72     -12.052  -6.269 -18.582  1.00 95.35           C  
ATOM   1121  CG1 VAL A  72     -11.364  -7.486 -19.211  1.00 95.35           C  
ATOM   1122  CG2 VAL A  72     -13.267  -5.905 -19.447  1.00 95.35           C  
ATOM   1123  H   VAL A  72     -12.837  -4.504 -16.737  1.00 95.35           H  
ATOM   1124  HA  VAL A  72     -13.066  -7.455 -17.107  1.00 95.35           H  
ATOM   1125  HB  VAL A  72     -11.362  -5.426 -18.613  1.00 95.35           H  
ATOM   1126 HG11 VAL A  72     -12.031  -8.347 -19.195  1.00 95.35           H  
ATOM   1127 HG12 VAL A  72     -11.094  -7.262 -20.243  1.00 95.35           H  
ATOM   1128 HG13 VAL A  72     -10.448  -7.729 -18.672  1.00 95.35           H  
ATOM   1129 HG21 VAL A  72     -14.015  -6.696 -19.394  1.00 95.35           H  
ATOM   1130 HG22 VAL A  72     -13.703  -4.966 -19.105  1.00 95.35           H  
ATOM   1131 HG23 VAL A  72     -12.956  -5.773 -20.483  1.00 95.35           H  
ATOM   1132  N   LYS A  73     -11.222  -7.867 -15.438  1.00 92.73           N  
ATOM   1133  CA  LYS A  73     -10.065  -8.337 -14.658  1.00 92.73           C  
ATOM   1134  C   LYS A  73      -9.235  -9.265 -15.542  1.00 92.73           C  
ATOM   1135  O   LYS A  73      -9.581 -10.434 -15.698  1.00 92.73           O  
ATOM   1136  CB  LYS A  73     -10.565  -9.008 -13.358  1.00 92.73           C  
ATOM   1137  CG  LYS A  73      -9.464  -9.503 -12.391  1.00 92.73           C  
ATOM   1138  CD  LYS A  73     -10.085 -10.088 -11.097  1.00 92.73           C  
ATOM   1139  CE  LYS A  73      -9.054 -10.688 -10.117  1.00 92.73           C  
ATOM   1140  NZ  LYS A  73      -9.679 -11.402  -8.953  1.00 92.73           N1+
ATOM   1141  H   LYS A  73     -12.039  -8.461 -15.455  1.00 92.73           H  
ATOM   1142  HA  LYS A  73      -9.434  -7.492 -14.384  1.00 92.73           H  
ATOM   1143  HB2 LYS A  73     -11.192  -9.858 -13.628  1.00 92.73           H  
ATOM   1144  HB3 LYS A  73     -11.190  -8.291 -12.826  1.00 92.73           H  
ATOM   1145  HG2 LYS A  73      -8.801  -8.678 -12.132  1.00 92.73           H  
ATOM   1146  HG3 LYS A  73      -8.878 -10.278 -12.884  1.00 92.73           H  
ATOM   1147  HD2 LYS A  73     -10.645  -9.306 -10.583  1.00 92.73           H  
ATOM   1148  HD3 LYS A  73     -10.783 -10.877 -11.378  1.00 92.73           H  
ATOM   1149  HE2 LYS A  73      -8.395  -9.899  -9.756  1.00 92.73           H  
ATOM   1150  HE3 LYS A  73      -8.449 -11.405 -10.673  1.00 92.73           H  
ATOM   1151  HZ1 LYS A  73     -10.051 -10.806  -8.227  1.00 92.73           H  
ATOM   1152  HZ2 LYS A  73     -10.403 -12.055  -9.219  1.00 92.73           H  
ATOM   1153  HZ3 LYS A  73      -9.015 -11.992  -8.471  1.00 92.73           H  
ATOM   1154  N   MET A  74      -8.171  -8.730 -16.134  1.00 90.68           N  
ATOM   1155  CA  MET A  74      -7.154  -9.493 -16.858  1.00 90.68           C  
ATOM   1156  C   MET A  74      -6.225 -10.155 -15.851  1.00 90.68           C  
ATOM   1157  O   MET A  74      -5.575  -9.457 -15.072  1.00 90.68           O  
ATOM   1158  CB  MET A  74      -6.332  -8.563 -17.764  1.00 90.68           C  
ATOM   1159  CG  MET A  74      -7.117  -8.049 -18.973  1.00 90.68           C  
ATOM   1160  SD  MET A  74      -7.799  -9.322 -20.073  1.00 90.68           S  
ATOM   1161  CE  MET A  74      -6.310 -10.280 -20.476  1.00 90.68           C  
ATOM   1162  H   MET A  74      -7.943  -7.774 -15.903  1.00 90.68           H  
ATOM   1163  HA  MET A  74      -7.623 -10.270 -17.462  1.00 90.68           H  
ATOM   1164  HB2 MET A  74      -5.452  -9.099 -18.120  1.00 90.68           H  
ATOM   1165  HB3 MET A  74      -5.980  -7.710 -17.184  1.00 90.68           H  
ATOM   1166  HG2 MET A  74      -7.939  -7.427 -18.619  1.00 90.68           H  
ATOM   1167  HG3 MET A  74      -6.453  -7.414 -19.560  1.00 90.68           H  
ATOM   1168  HE1 MET A  74      -6.552 -11.020 -21.239  1.00 90.68           H  
ATOM   1169  HE2 MET A  74      -5.950 -10.801 -19.588  1.00 90.68           H  
ATOM   1170  HE3 MET A  74      -5.532  -9.613 -20.847  1.00 90.68           H  
ATOM   1171  N   LEU A  75      -6.159 -11.483 -15.855  1.00 84.20           N  
ATOM   1172  CA  LEU A  75      -5.246 -12.204 -14.973  1.00 84.20           C  
ATOM   1173  C   LEU A  75      -3.815 -12.124 -15.512  1.00 84.20           C  
ATOM   1174  O   LEU A  75      -3.611 -12.122 -16.725  1.00 84.20           O  
ATOM   1175  CB  LEU A  75      -5.725 -13.647 -14.768  1.00 84.20           C  
ATOM   1176  CG  LEU A  75      -7.111 -13.767 -14.108  1.00 84.20           C  
ATOM   1177  CD1 LEU A  75      -7.435 -15.244 -13.930  1.00 84.20           C  
ATOM   1178  CD2 LEU A  75      -7.191 -13.111 -12.726  1.00 84.20           C  
ATOM   1179  H   LEU A  75      -6.633 -12.000 -16.582  1.00 84.20           H  
ATOM   1180  HA  LEU A  75      -5.244 -11.706 -14.003  1.00 84.20           H  
ATOM   1181  HB2 LEU A  75      -4.994 -14.160 -14.143  1.00 84.20           H  
ATOM   1182  HB3 LEU A  75      -5.746 -14.145 -15.738  1.00 84.20           H  
ATOM   1183  HG  LEU A  75      -7.869 -13.324 -14.755  1.00 84.20           H  
ATOM   1184 HD11 LEU A  75      -7.428 -15.742 -14.900  1.00 84.20           H  
ATOM   1185 HD12 LEU A  75      -6.688 -15.714 -13.289  1.00 84.20           H  
ATOM   1186 HD13 LEU A  75      -8.409 -15.348 -13.452  1.00 84.20           H  
ATOM   1187 HD21 LEU A  75      -6.406 -13.511 -12.084  1.00 84.20           H  
ATOM   1188 HD22 LEU A  75      -7.068 -12.032 -12.818  1.00 84.20           H  
ATOM   1189 HD23 LEU A  75      -8.162 -13.318 -12.275  1.00 84.20           H  
ATOM   1190  N   HIS A  76      -2.828 -12.033 -14.619  1.00 74.45           N  
ATOM   1191  CA  HIS A  76      -1.423 -12.017 -15.020  1.00 74.45           C  
ATOM   1192  C   HIS A  76      -1.032 -13.344 -15.689  1.00 74.45           C  
ATOM   1193  O   HIS A  76      -1.378 -14.424 -15.207  1.00 74.45           O  
ATOM   1194  CB  HIS A  76      -0.514 -11.693 -13.819  1.00 74.45           C  
ATOM   1195  CG  HIS A  76      -0.651 -10.285 -13.280  1.00 74.45           C  
ATOM   1196  CD2 HIS A  76      -0.805  -9.136 -14.013  1.00 74.45           C  
ATOM   1197  ND1 HIS A  76      -0.600  -9.908 -11.955  1.00 74.45           N  
ATOM   1198  CE1 HIS A  76      -0.727  -8.571 -11.897  1.00 74.45           C  
ATOM   1199  NE2 HIS A  76      -0.882  -8.054 -13.128  1.00 74.45           N  
ATOM   1200  H   HIS A  76      -3.057 -12.075 -13.636  1.00 74.45           H  
ATOM   1201  HA  HIS A  76      -1.294 -11.234 -15.768  1.00 74.45           H  
ATOM   1202  HB2 HIS A  76       0.524 -11.830 -14.124  1.00 74.45           H  
ATOM   1203  HB3 HIS A  76      -0.717 -12.405 -13.020  1.00 74.45           H  
ATOM   1204  HD1 HIS A  76      -0.464 -10.515 -11.159  1.00 74.45           H  
ATOM   1205  HD2 HIS A  76      -0.862  -9.073 -15.090  1.00 74.45           H  
ATOM   1206  HE1 HIS A  76      -0.703  -7.986 -10.990  1.00 74.45           H  
ATOM   1207  N   ASP A  77      -0.265 -13.252 -16.778  1.00 64.38           N  
ATOM   1208  CA  ASP A  77       0.365 -14.392 -17.452  1.00 64.38           C  
ATOM   1209  C   ASP A  77       1.600 -14.839 -16.646  1.00 64.38           C  
ATOM   1210  O   ASP A  77       2.736 -14.774 -17.112  1.00 64.38           O  
ATOM   1211  CB  ASP A  77       0.700 -14.047 -18.926  1.00 64.38           C  
ATOM   1212  CG  ASP A  77      -0.509 -13.965 -19.876  1.00 64.38           C  
ATOM   1213  OD1 ASP A  77      -1.573 -14.520 -19.532  1.00 64.38           O  
ATOM   1214  OD2 ASP A  77      -0.378 -13.354 -20.973  1.00 64.38           O1-
ATOM   1215  H   ASP A  77      -0.071 -12.336 -17.157  1.00 64.38           H  
ATOM   1216  HA  ASP A  77      -0.331 -15.231 -17.457  1.00 64.38           H  
ATOM   1217  HB2 ASP A  77       1.246 -13.104 -18.955  1.00 64.38           H  
ATOM   1218  HB3 ASP A  77       1.355 -14.823 -19.322  1.00 64.38           H  
ATOM   1219  N   THR A  78       1.416 -15.233 -15.386  1.00 51.28           N  
ATOM   1220  CA  THR A  78       2.508 -15.823 -14.608  1.00 51.28           C  
ATOM   1221  C   THR A  78       2.649 -17.284 -15.027  1.00 51.28           C  
ATOM   1222  O   THR A  78       1.687 -18.050 -14.931  1.00 51.28           O  
ATOM   1223  CB  THR A  78       2.312 -15.702 -13.086  1.00 51.28           C  
ATOM   1224  CG2 THR A  78       3.651 -15.503 -12.377  1.00 51.28           C  
ATOM   1225  OG1 THR A  78       1.516 -14.592 -12.732  1.00 51.28           O  
ATOM   1226  H   THR A  78       0.488 -15.201 -14.988  1.00 51.28           H  
ATOM   1227  HA  THR A  78       3.429 -15.299 -14.861  1.00 51.28           H  
ATOM   1228  HB  THR A  78       1.835 -16.607 -12.711  1.00 51.28           H  
ATOM   1229  HG1 THR A  78       1.323 -14.672 -11.795  1.00 51.28           H  
ATOM   1230 HG21 THR A  78       3.494 -15.460 -11.299  1.00 51.28           H  
ATOM   1231 HG22 THR A  78       4.120 -14.578 -12.713  1.00 51.28           H  
ATOM   1232 HG23 THR A  78       4.308 -16.345 -12.597  1.00 51.28           H  
ATOM   1233  N   LEU A  79       3.839 -17.678 -15.493  1.00 45.71           N  
ATOM   1234  CA  LEU A  79       4.213 -19.086 -15.674  1.00 45.71           C  
ATOM   1235  C   LEU A  79       3.860 -19.854 -14.387  1.00 45.71           C  
ATOM   1236  O   LEU A  79       4.389 -19.535 -13.326  1.00 45.71           O  
ATOM   1237  CB  LEU A  79       5.728 -19.166 -15.967  1.00 45.71           C  
ATOM   1238  CG  LEU A  79       6.093 -18.913 -17.443  1.00 45.71           C  
ATOM   1239  CD1 LEU A  79       7.445 -18.207 -17.564  1.00 45.71           C  
ATOM   1240  CD2 LEU A  79       6.176 -20.233 -18.214  1.00 45.71           C  
ATOM   1241  H   LEU A  79       4.560 -16.980 -15.605  1.00 45.71           H  
ATOM   1242  HA  LEU A  79       3.653 -19.518 -16.504  1.00 45.71           H  
ATOM   1243  HB2 LEU A  79       6.096 -20.150 -15.678  1.00 45.71           H  
ATOM   1244  HB3 LEU A  79       6.239 -18.445 -15.328  1.00 45.71           H  
ATOM   1245  HG  LEU A  79       5.339 -18.276 -17.904  1.00 45.71           H  
ATOM   1246 HD11 LEU A  79       7.684 -18.051 -18.616  1.00 45.71           H  
ATOM   1247 HD12 LEU A  79       8.223 -18.813 -17.100  1.00 45.71           H  
ATOM   1248 HD13 LEU A  79       7.396 -17.238 -17.068  1.00 45.71           H  
ATOM   1249 HD21 LEU A  79       6.960 -20.867 -17.800  1.00 45.71           H  
ATOM   1250 HD22 LEU A  79       5.223 -20.758 -18.147  1.00 45.71           H  
ATOM   1251 HD23 LEU A  79       6.390 -20.035 -19.265  1.00 45.71           H  
ATOM   1252  N   GLY A  80       2.931 -20.808 -14.470  1.00 44.62           N  
ATOM   1253  CA  GLY A  80       2.512 -21.623 -13.324  1.00 44.62           C  
ATOM   1254  C   GLY A  80       1.308 -21.118 -12.517  1.00 44.62           C  
ATOM   1255  O   GLY A  80       0.947 -21.775 -11.544  1.00 44.62           O  
ATOM   1256  H   GLY A  80       2.506 -20.998 -15.366  1.00 44.62           H  
ATOM   1257  HA2 GLY A  80       2.260 -22.620 -13.686  1.00 44.62           H  
ATOM   1258  HA3 GLY A  80       3.347 -21.735 -12.632  1.00 44.62           H  
ATOM   1259  N   LEU A  81       0.633 -20.017 -12.894  1.00 48.65           N  
ATOM   1260  CA  LEU A  81      -0.754 -19.836 -12.438  1.00 48.65           C  
ATOM   1261  C   LEU A  81      -1.616 -20.893 -13.134  1.00 48.65           C  
ATOM   1262  O   LEU A  81      -1.990 -20.750 -14.301  1.00 48.65           O  
ATOM   1263  CB  LEU A  81      -1.280 -18.403 -12.645  1.00 48.65           C  
ATOM   1264  CG  LEU A  81      -0.865 -17.407 -11.546  1.00 48.65           C  
ATOM   1265  CD1 LEU A  81      -1.376 -16.012 -11.913  1.00 48.65           C  
ATOM   1266  CD2 LEU A  81      -1.433 -17.740 -10.161  1.00 48.65           C  
ATOM   1267  H   LEU A  81       0.964 -19.482 -13.683  1.00 48.65           H  
ATOM   1268  HA  LEU A  81      -0.800 -20.058 -11.372  1.00 48.65           H  
ATOM   1269  HB2 LEU A  81      -0.938 -18.042 -13.615  1.00 48.65           H  
ATOM   1270  HB3 LEU A  81      -2.369 -18.439 -12.672  1.00 48.65           H  
ATOM   1271  HG  LEU A  81       0.222 -17.374 -11.474  1.00 48.65           H  
ATOM   1272 HD11 LEU A  81      -1.046 -15.283 -11.174  1.00 48.65           H  
ATOM   1273 HD12 LEU A  81      -0.982 -15.724 -12.888  1.00 48.65           H  
ATOM   1274 HD13 LEU A  81      -2.465 -16.012 -11.964  1.00 48.65           H  
ATOM   1275 HD21 LEU A  81      -2.514 -17.867 -10.220  1.00 48.65           H  
ATOM   1276 HD22 LEU A  81      -0.984 -18.658  -9.782  1.00 48.65           H  
ATOM   1277 HD23 LEU A  81      -1.197 -16.940  -9.460  1.00 48.65           H  
ATOM   1278  N   ASP A  82      -1.851 -21.972 -12.393  1.00 54.28           N  
ATOM   1279  CA  ASP A  82      -2.642 -23.124 -12.784  1.00 54.28           C  
ATOM   1280  C   ASP A  82      -4.031 -22.681 -13.267  1.00 54.28           C  
ATOM   1281  O   ASP A  82      -4.677 -21.807 -12.670  1.00 54.28           O  
ATOM   1282  CB  ASP A  82      -2.707 -24.084 -11.583  1.00 54.28           C  
ATOM   1283  CG  ASP A  82      -3.153 -25.496 -11.960  1.00 54.28           C  
ATOM   1284  OD1 ASP A  82      -3.643 -25.662 -13.104  1.00 54.28           O  
ATOM   1285  OD2 ASP A  82      -3.012 -26.370 -11.089  1.00 54.28           O1-
ATOM   1286  H   ASP A  82      -1.355 -22.048 -11.516  1.00 54.28           H  
ATOM   1287  HA  ASP A  82      -2.129 -23.632 -13.601  1.00 54.28           H  
ATOM   1288  HB2 ASP A  82      -3.381 -23.675 -10.830  1.00 54.28           H  
ATOM   1289  HB3 ASP A  82      -1.714 -24.156 -11.141  1.00 54.28           H  
ATOM   1290  N   ASN A  83      -4.502 -23.296 -14.353  1.00 65.93           N  
ATOM   1291  CA  ASN A  83      -5.871 -23.126 -14.833  1.00 65.93           C  
ATOM   1292  C   ASN A  83      -6.880 -23.392 -13.703  1.00 65.93           C  
ATOM   1293  O   ASN A  83      -7.942 -22.768 -13.687  1.00 65.93           O  
ATOM   1294  CB  ASN A  83      -6.103 -24.072 -16.021  1.00 65.93           C  
ATOM   1295  CG  ASN A  83      -5.370 -23.656 -17.285  1.00 65.93           C  
ATOM   1296  ND2 ASN A  83      -5.006 -24.612 -18.107  1.00 65.93           N  
ATOM   1297  OD1 ASN A  83      -5.121 -22.487 -17.565  1.00 65.93           O  
ATOM   1298  H   ASN A  83      -4.000 -24.127 -14.628  1.00 65.93           H  
ATOM   1299  HA  ASN A  83      -6.014 -22.094 -15.155  1.00 65.93           H  
ATOM   1300  HB2 ASN A  83      -7.167 -24.095 -16.255  1.00 65.93           H  
ATOM   1301  HB3 ASN A  83      -5.806 -25.081 -15.734  1.00 65.93           H  
ATOM   1302 HD21 ASN A  83      -4.490 -24.343 -18.933  1.00 65.93           H  
ATOM   1303 HD22 ASN A  83      -5.178 -25.573 -17.848  1.00 65.93           H  
ATOM   1304  N   GLU A  84      -6.508 -24.214 -12.713  1.00 68.15           N  
ATOM   1305  CA  GLU A  84      -7.272 -24.457 -11.489  1.00 68.15           C  
ATOM   1306  C   GLU A  84      -7.738 -23.177 -10.784  1.00 68.15           C  
ATOM   1307  O   GLU A  84      -8.890 -23.105 -10.359  1.00 68.15           O  
ATOM   1308  CB  GLU A  84      -6.430 -25.264 -10.489  1.00 68.15           C  
ATOM   1309  CG  GLU A  84      -6.232 -26.731 -10.903  1.00 68.15           C  
ATOM   1310  CD  GLU A  84      -5.584 -27.591  -9.798  1.00 68.15           C  
ATOM   1311  OE1 GLU A  84      -5.446 -28.815 -10.042  1.00 68.15           O  
ATOM   1312  OE2 GLU A  84      -5.445 -27.094  -8.649  1.00 68.15           O1-
ATOM   1313  H   GLU A  84      -5.639 -24.718 -12.817  1.00 68.15           H  
ATOM   1314  HA  GLU A  84      -8.163 -25.034 -11.738  1.00 68.15           H  
ATOM   1315  HB2 GLU A  84      -6.962 -25.251  -9.537  1.00 68.15           H  
ATOM   1316  HB3 GLU A  84      -5.464 -24.781 -10.344  1.00 68.15           H  
ATOM   1317  HG2 GLU A  84      -7.216 -27.147 -11.122  1.00 68.15           H  
ATOM   1318  HG3 GLU A  84      -5.650 -26.784 -11.823  1.00 68.15           H  
ATOM   1319  N   GLN A  85      -6.898 -22.143 -10.664  1.00 68.78           N  
ATOM   1320  CA  GLN A  85      -7.275 -20.928  -9.932  1.00 68.78           C  
ATOM   1321  C   GLN A  85      -8.311 -20.099 -10.703  1.00 68.78           C  
ATOM   1322  O   GLN A  85      -9.273 -19.611 -10.104  1.00 68.78           O  
ATOM   1323  CB  GLN A  85      -6.015 -20.120  -9.587  1.00 68.78           C  
ATOM   1324  CG  GLN A  85      -6.307 -18.828  -8.806  1.00 68.78           C  
ATOM   1325  CD  GLN A  85      -6.995 -19.024  -7.453  1.00 68.78           C  
ATOM   1326  NE2 GLN A  85      -7.807 -18.066  -7.065  1.00 68.78           N  
ATOM   1327  OE1 GLN A  85      -6.805 -19.988  -6.721  1.00 68.78           O  
ATOM   1328  H   GLN A  85      -5.984 -22.213 -11.088  1.00 68.78           H  
ATOM   1329  HA  GLN A  85      -7.742 -21.234  -8.995  1.00 68.78           H  
ATOM   1330  HB2 GLN A  85      -5.500 -19.856 -10.511  1.00 68.78           H  
ATOM   1331  HB3 GLN A  85      -5.345 -20.745  -8.996  1.00 68.78           H  
ATOM   1332  HG2 GLN A  85      -5.362 -18.316  -8.624  1.00 68.78           H  
ATOM   1333  HG3 GLN A  85      -6.913 -18.167  -9.425  1.00 68.78           H  
ATOM   1334 HE21 GLN A  85      -8.189 -18.078  -6.130  1.00 68.78           H  
ATOM   1335 HE22 GLN A  85      -8.034 -17.314  -7.699  1.00 68.78           H  
ATOM   1336  N   PHE A  86      -8.143 -19.960 -12.025  1.00 77.10           N  
ATOM   1337  CA  PHE A  86      -9.137 -19.293 -12.872  1.00 77.10           C  
ATOM   1338  C   PHE A  86     -10.454 -20.066 -12.877  1.00 77.10           C  
ATOM   1339  O   PHE A  86     -11.509 -19.468 -12.669  1.00 77.10           O  
ATOM   1340  CB  PHE A  86      -8.617 -19.129 -14.308  1.00 77.10           C  
ATOM   1341  CG  PHE A  86      -9.692 -18.682 -15.292  1.00 77.10           C  
ATOM   1342  CD1 PHE A  86     -10.438 -19.638 -16.008  1.00 77.10           C  
ATOM   1343  CD2 PHE A  86     -10.001 -17.319 -15.448  1.00 77.10           C  
ATOM   1344  CE1 PHE A  86     -11.468 -19.230 -16.876  1.00 77.10           C  
ATOM   1345  CE2 PHE A  86     -11.002 -16.905 -16.344  1.00 77.10           C  
ATOM   1346  CZ  PHE A  86     -11.736 -17.863 -17.060  1.00 77.10           C  
ATOM   1347  H   PHE A  86      -7.387 -20.468 -12.460  1.00 77.10           H  
ATOM   1348  HA  PHE A  86      -9.348 -18.304 -12.464  1.00 77.10           H  
ATOM   1349  HB2 PHE A  86      -7.803 -18.404 -14.306  1.00 77.10           H  
ATOM   1350  HB3 PHE A  86      -8.210 -20.081 -14.650  1.00 77.10           H  
ATOM   1351  HD1 PHE A  86     -10.232 -20.690 -15.879  1.00 77.10           H  
ATOM   1352  HD2 PHE A  86      -9.485 -16.578 -14.857  1.00 77.10           H  
ATOM   1353  HE1 PHE A  86     -12.046 -19.973 -17.404  1.00 77.10           H  
ATOM   1354  HE2 PHE A  86     -11.225 -15.856 -16.464  1.00 77.10           H  
ATOM   1355  HZ  PHE A  86     -12.518 -17.552 -17.737  1.00 77.10           H  
ATOM   1356  N   GLU A  87     -10.402 -21.383 -13.093  1.00 80.63           N  
ATOM   1357  CA  GLU A  87     -11.589 -22.236 -13.120  1.00 80.63           C  
ATOM   1358  C   GLU A  87     -12.324 -22.182 -11.783  1.00 80.63           C  
ATOM   1359  O   GLU A  87     -13.536 -21.980 -11.755  1.00 80.63           O  
ATOM   1360  CB  GLU A  87     -11.206 -23.683 -13.457  1.00 80.63           C  
ATOM   1361  CG  GLU A  87     -10.866 -23.861 -14.946  1.00 80.63           C  
ATOM   1362  CD  GLU A  87     -10.616 -25.326 -15.344  1.00 80.63           C  
ATOM   1363  OE1 GLU A  87     -10.282 -25.544 -16.532  1.00 80.63           O  
ATOM   1364  OE2 GLU A  87     -10.857 -26.229 -14.511  1.00 80.63           O1-
ATOM   1365  H   GLU A  87      -9.506 -21.823 -13.247  1.00 80.63           H  
ATOM   1366  HA  GLU A  87     -12.280 -21.871 -13.880  1.00 80.63           H  
ATOM   1367  HB2 GLU A  87     -10.365 -23.998 -12.841  1.00 80.63           H  
ATOM   1368  HB3 GLU A  87     -12.062 -24.317 -13.221  1.00 80.63           H  
ATOM   1369  HG2 GLU A  87     -11.704 -23.483 -15.532  1.00 80.63           H  
ATOM   1370  HG3 GLU A  87      -9.994 -23.258 -15.198  1.00 80.63           H  
ATOM   1371  N   LYS A  88     -11.599 -22.272 -10.666  1.00 75.88           N  
ATOM   1372  CA  LYS A  88     -12.170 -22.158  -9.324  1.00 75.88           C  
ATOM   1373  C   LYS A  88     -12.854 -20.812  -9.099  1.00 75.88           C  
ATOM   1374  O   LYS A  88     -13.993 -20.797  -8.641  1.00 75.88           O  
ATOM   1375  CB  LYS A  88     -11.052 -22.406  -8.314  1.00 75.88           C  
ATOM   1376  CG  LYS A  88     -11.539 -22.340  -6.867  1.00 75.88           C  
ATOM   1377  CD  LYS A  88     -10.319 -22.531  -5.975  1.00 75.88           C  
ATOM   1378  CE  LYS A  88     -10.704 -22.392  -4.509  1.00 75.88           C  
ATOM   1379  NZ  LYS A  88      -9.467 -22.438  -3.704  1.00 75.88           N1+
ATOM   1380  H   LYS A  88     -10.611 -22.459 -10.755  1.00 75.88           H  
ATOM   1381  HA  LYS A  88     -12.936 -22.924  -9.205  1.00 75.88           H  
ATOM   1382  HB2 LYS A  88     -10.635 -23.397  -8.494  1.00 75.88           H  
ATOM   1383  HB3 LYS A  88     -10.268 -21.664  -8.467  1.00 75.88           H  
ATOM   1384  HG2 LYS A  88     -11.982 -21.366  -6.657  1.00 75.88           H  
ATOM   1385  HG3 LYS A  88     -12.271 -23.125  -6.681  1.00 75.88           H  
ATOM   1386  HD2 LYS A  88      -9.579 -21.772  -6.228  1.00 75.88           H  
ATOM   1387  HD3 LYS A  88      -9.889 -23.516  -6.158  1.00 75.88           H  
ATOM   1388  HE2 LYS A  88     -11.214 -21.439  -4.369  1.00 75.88           H  
ATOM   1389  HE3 LYS A  88     -11.386 -23.199  -4.241  1.00 75.88           H  
ATOM   1390  HZ1 LYS A  88      -8.985 -23.309  -3.872  1.00 75.88           H  
ATOM   1391  HZ2 LYS A  88      -9.673 -22.316  -2.723  1.00 75.88           H  
ATOM   1392  HZ3 LYS A  88      -8.860 -21.696  -4.022  1.00 75.88           H  
ATOM   1393  N   GLU A  89     -12.199 -19.693  -9.417  1.00 81.23           N  
ATOM   1394  CA  GLU A  89     -12.811 -18.364  -9.269  1.00 81.23           C  
ATOM   1395  C   GLU A  89     -14.041 -18.226 -10.184  1.00 81.23           C  
ATOM   1396  O   GLU A  89     -15.094 -17.776  -9.731  1.00 81.23           O  
ATOM   1397  CB  GLU A  89     -11.757 -17.255  -9.494  1.00 81.23           C  
ATOM   1398  CG  GLU A  89     -12.270 -15.841  -9.135  1.00 81.23           C  
ATOM   1399  CD  GLU A  89     -11.204 -14.717  -9.195  1.00 81.23           C  
ATOM   1400  OE1 GLU A  89     -11.571 -13.512  -9.158  1.00 81.23           O  
ATOM   1401  OE2 GLU A  89      -9.990 -15.008  -9.243  1.00 81.23           O1-
ATOM   1402  H   GLU A  89     -11.265 -19.763  -9.795  1.00 81.23           H  
ATOM   1403  HA  GLU A  89     -13.172 -18.270  -8.245  1.00 81.23           H  
ATOM   1404  HB2 GLU A  89     -11.432 -17.268 -10.535  1.00 81.23           H  
ATOM   1405  HB3 GLU A  89     -10.898 -17.478  -8.861  1.00 81.23           H  
ATOM   1406  HG2 GLU A  89     -12.687 -15.868  -8.129  1.00 81.23           H  
ATOM   1407  HG3 GLU A  89     -13.076 -15.588  -9.824  1.00 81.23           H  
ATOM   1408  N   TYR A  90     -13.958 -18.697 -11.434  1.00 87.88           N  
ATOM   1409  CA  TYR A  90     -15.082 -18.719 -12.371  1.00 87.88           C  
ATOM   1410  C   TYR A  90     -16.272 -19.525 -11.833  1.00 87.88           C  
ATOM   1411  O   TYR A  90     -17.383 -18.999 -11.773  1.00 87.88           O  
ATOM   1412  CB  TYR A  90     -14.624 -19.268 -13.732  1.00 87.88           C  
ATOM   1413  CG  TYR A  90     -15.770 -19.464 -14.708  1.00 87.88           C  
ATOM   1414  CD1 TYR A  90     -16.360 -20.735 -14.860  1.00 87.88           C  
ATOM   1415  CD2 TYR A  90     -16.286 -18.360 -15.410  1.00 87.88           C  
ATOM   1416  CE1 TYR A  90     -17.469 -20.903 -15.712  1.00 87.88           C  
ATOM   1417  CE2 TYR A  90     -17.400 -18.521 -16.253  1.00 87.88           C  
ATOM   1418  CZ  TYR A  90     -17.990 -19.792 -16.410  1.00 87.88           C  
ATOM   1419  OH  TYR A  90     -19.068 -19.940 -17.225  1.00 87.88           O  
ATOM   1420  H   TYR A  90     -13.077 -19.082 -11.743  1.00 87.88           H  
ATOM   1421  HA  TYR A  90     -15.429 -17.695 -12.516  1.00 87.88           H  
ATOM   1422  HB2 TYR A  90     -13.896 -18.583 -14.167  1.00 87.88           H  
ATOM   1423  HB3 TYR A  90     -14.122 -20.224 -13.587  1.00 87.88           H  
ATOM   1424  HD1 TYR A  90     -15.966 -21.579 -14.314  1.00 87.88           H  
ATOM   1425  HD2 TYR A  90     -15.831 -17.389 -15.284  1.00 87.88           H  
ATOM   1426  HE1 TYR A  90     -17.916 -21.880 -15.818  1.00 87.88           H  
ATOM   1427  HE2 TYR A  90     -17.814 -17.676 -16.782  1.00 87.88           H  
ATOM   1428  HH  TYR A  90     -19.352 -20.857 -17.252  1.00 87.88           H  
ATOM   1429  N   PHE A  91     -16.062 -20.776 -11.413  1.00 84.19           N  
ATOM   1430  CA  PHE A  91     -17.133 -21.643 -10.916  1.00 84.19           C  
ATOM   1431  C   PHE A  91     -17.719 -21.147  -9.591  1.00 84.19           C  
ATOM   1432  O   PHE A  91     -18.926 -21.271  -9.390  1.00 84.19           O  
ATOM   1433  CB  PHE A  91     -16.640 -23.094 -10.790  1.00 84.19           C  
ATOM   1434  CG  PHE A  91     -16.456 -23.821 -12.112  1.00 84.19           C  
ATOM   1435  CD1 PHE A  91     -17.552 -23.997 -12.979  1.00 84.19           C  
ATOM   1436  CD2 PHE A  91     -15.203 -24.352 -12.471  1.00 84.19           C  
ATOM   1437  CE1 PHE A  91     -17.386 -24.661 -14.208  1.00 84.19           C  
ATOM   1438  CE2 PHE A  91     -15.029 -24.997 -13.707  1.00 84.19           C  
ATOM   1439  CZ  PHE A  91     -16.119 -25.149 -14.578  1.00 84.19           C  
ATOM   1440  H   PHE A  91     -15.128 -21.155 -11.474  1.00 84.19           H  
ATOM   1441  HA  PHE A  91     -17.954 -21.618 -11.633  1.00 84.19           H  
ATOM   1442  HB2 PHE A  91     -17.373 -23.657 -10.212  1.00 84.19           H  
ATOM   1443  HB3 PHE A  91     -15.708 -23.104 -10.226  1.00 84.19           H  
ATOM   1444  HD1 PHE A  91     -18.524 -23.617 -12.700  1.00 84.19           H  
ATOM   1445  HD2 PHE A  91     -14.364 -24.270 -11.796  1.00 84.19           H  
ATOM   1446  HE1 PHE A  91     -18.228 -24.787 -14.872  1.00 84.19           H  
ATOM   1447  HE2 PHE A  91     -14.058 -25.385 -13.979  1.00 84.19           H  
ATOM   1448  HZ  PHE A  91     -15.979 -25.648 -15.526  1.00 84.19           H  
ATOM   1449  N   ASN A  92     -16.913 -20.527  -8.721  1.00 81.86           N  
ATOM   1450  CA  ASN A  92     -17.417 -19.899  -7.499  1.00 81.86           C  
ATOM   1451  C   ASN A  92     -18.350 -18.720  -7.799  1.00 81.86           C  
ATOM   1452  O   ASN A  92     -19.297 -18.496  -7.054  1.00 81.86           O  
ATOM   1453  CB  ASN A  92     -16.245 -19.440  -6.613  1.00 81.86           C  
ATOM   1454  CG  ASN A  92     -15.471 -20.558  -5.935  1.00 81.86           C  
ATOM   1455  ND2 ASN A  92     -14.475 -20.201  -5.160  1.00 81.86           N  
ATOM   1456  OD1 ASN A  92     -15.747 -21.744  -6.032  1.00 81.86           O  
ATOM   1457  H   ASN A  92     -15.919 -20.504  -8.902  1.00 81.86           H  
ATOM   1458  HA  ASN A  92     -18.017 -20.625  -6.950  1.00 81.86           H  
ATOM   1459  HB2 ASN A  92     -15.551 -18.845  -7.207  1.00 81.86           H  
ATOM   1460  HB3 ASN A  92     -16.638 -18.801  -5.823  1.00 81.86           H  
ATOM   1461 HD21 ASN A  92     -14.338 -19.224  -4.943  1.00 81.86           H  
ATOM   1462 HD22 ASN A  92     -13.965 -20.933  -4.687  1.00 81.86           H  
ATOM   1463  N   LEU A  93     -18.095 -17.977  -8.878  1.00 87.96           N  
ATOM   1464  CA  LEU A  93     -18.826 -16.761  -9.239  1.00 87.96           C  
ATOM   1465  C   LEU A  93     -20.015 -16.991 -10.177  1.00 87.96           C  
ATOM   1466  O   LEU A  93     -20.979 -16.228 -10.123  1.00 87.96           O  
ATOM   1467  CB  LEU A  93     -17.832 -15.810  -9.913  1.00 87.96           C  
ATOM   1468  CG  LEU A  93     -16.853 -15.123  -8.951  1.00 87.96           C  
ATOM   1469  CD1 LEU A  93     -15.774 -14.440  -9.788  1.00 87.96           C  
ATOM   1470  CD2 LEU A  93     -17.569 -14.065  -8.113  1.00 87.96           C  
ATOM   1471  H   LEU A  93     -17.274 -18.210  -9.418  1.00 87.96           H  
ATOM   1472  HA  LEU A  93     -19.220 -16.291  -8.338  1.00 87.96           H  
ATOM   1473  HB2 LEU A  93     -17.269 -16.374 -10.656  1.00 87.96           H  
ATOM   1474  HB3 LEU A  93     -18.389 -15.038 -10.445  1.00 87.96           H  
ATOM   1475  HG  LEU A  93     -16.379 -15.847  -8.289  1.00 87.96           H  
ATOM   1476 HD11 LEU A  93     -15.219 -15.204 -10.332  1.00 87.96           H  
ATOM   1477 HD12 LEU A  93     -15.076 -13.899  -9.148  1.00 87.96           H  
ATOM   1478 HD13 LEU A  93     -16.230 -13.773 -10.519  1.00 87.96           H  
ATOM   1479 HD21 LEU A  93     -16.831 -13.373  -7.707  1.00 87.96           H  
ATOM   1480 HD22 LEU A  93     -18.093 -14.547  -7.288  1.00 87.96           H  
ATOM   1481 HD23 LEU A  93     -18.276 -13.499  -8.721  1.00 87.96           H  
ATOM   1482  N   ALA A  94     -19.950 -17.993 -11.058  1.00 87.91           N  
ATOM   1483  CA  ALA A  94     -20.876 -18.149 -12.184  1.00 87.91           C  
ATOM   1484  C   ALA A  94     -22.351 -18.273 -11.768  1.00 87.91           C  
ATOM   1485  O   ALA A  94     -23.238 -17.836 -12.504  1.00 87.91           O  
ATOM   1486  CB  ALA A  94     -20.435 -19.366 -13.008  1.00 87.91           C  
ATOM   1487  H   ALA A  94     -19.109 -18.552 -11.067  1.00 87.91           H  
ATOM   1488  HA  ALA A  94     -20.799 -17.258 -12.808  1.00 87.91           H  
ATOM   1489  HB1 ALA A  94     -19.428 -19.210 -13.395  1.00 87.91           H  
ATOM   1490  HB2 ALA A  94     -20.447 -20.261 -12.385  1.00 87.91           H  
ATOM   1491  HB3 ALA A  94     -21.116 -19.507 -13.848  1.00 87.91           H  
ATOM   1492  N   ASP A  95     -22.599 -18.835 -10.584  1.00 84.08           N  
ATOM   1493  CA  ASP A  95     -23.939 -19.077 -10.048  1.00 84.08           C  
ATOM   1494  C   ASP A  95     -24.382 -18.066  -8.978  1.00 84.08           C  
ATOM   1495  O   ASP A  95     -25.524 -18.127  -8.518  1.00 84.08           O  
ATOM   1496  CB  ASP A  95     -24.015 -20.531  -9.553  1.00 84.08           C  
ATOM   1497  CG  ASP A  95     -24.100 -21.537 -10.705  1.00 84.08           C  
ATOM   1498  OD1 ASP A  95     -24.807 -21.225 -11.698  1.00 84.08           O  
ATOM   1499  OD2 ASP A  95     -23.605 -22.671 -10.546  1.00 84.08           O1-
ATOM   1500  H   ASP A  95     -21.810 -19.182 -10.058  1.00 84.08           H  
ATOM   1501  HA  ASP A  95     -24.663 -18.963 -10.854  1.00 84.08           H  
ATOM   1502  HB2 ASP A  95     -24.911 -20.656  -8.945  1.00 84.08           H  
ATOM   1503  HB3 ASP A  95     -23.151 -20.748  -8.925  1.00 84.08           H  
ATOM   1504  N   LEU A  96     -23.534 -17.106  -8.590  1.00 89.56           N  
ATOM   1505  CA  LEU A  96     -23.896 -16.118  -7.573  1.00 89.56           C  
ATOM   1506  C   LEU A  96     -24.800 -15.035  -8.160  1.00 89.56           C  
ATOM   1507  O   LEU A  96     -24.417 -14.303  -9.074  1.00 89.56           O  
ATOM   1508  CB  LEU A  96     -22.656 -15.491  -6.922  1.00 89.56           C  
ATOM   1509  CG  LEU A  96     -21.682 -16.498  -6.302  1.00 89.56           C  
ATOM   1510  CD1 LEU A  96     -20.506 -15.724  -5.715  1.00 89.56           C  
ATOM   1511  CD2 LEU A  96     -22.302 -17.365  -5.202  1.00 89.56           C  
ATOM   1512  H   LEU A  96     -22.646 -17.017  -9.063  1.00 89.56           H  
ATOM   1513  HA  LEU A  96     -24.458 -16.630  -6.792  1.00 89.56           H  
ATOM   1514  HB2 LEU A  96     -22.982 -14.794  -6.151  1.00 89.56           H  
ATOM   1515  HB3 LEU A  96     -22.123 -14.923  -7.685  1.00 89.56           H  
ATOM   1516  HG  LEU A  96     -21.322 -17.142  -7.104  1.00 89.56           H  
ATOM   1517 HD11 LEU A  96     -20.789 -15.230  -4.785  1.00 89.56           H  
ATOM   1518 HD12 LEU A  96     -20.160 -14.974  -6.427  1.00 89.56           H  
ATOM   1519 HD13 LEU A  96     -19.688 -16.423  -5.544  1.00 89.56           H  
ATOM   1520 HD21 LEU A  96     -22.666 -16.745  -4.382  1.00 89.56           H  
ATOM   1521 HD22 LEU A  96     -21.536 -18.043  -4.824  1.00 89.56           H  
ATOM   1522 HD23 LEU A  96     -23.107 -17.976  -5.610  1.00 89.56           H  
ATOM   1523  N   GLN A  97     -26.000 -14.894  -7.596  1.00 88.06           N  
ATOM   1524  CA  GLN A  97     -26.948 -13.853  -7.984  1.00 88.06           C  
ATOM   1525  C   GLN A  97     -27.584 -13.239  -6.746  1.00 88.06           C  
ATOM   1526  O   GLN A  97     -28.548 -13.758  -6.194  1.00 88.06           O  
ATOM   1527  CB  GLN A  97     -28.009 -14.415  -8.942  1.00 88.06           C  
ATOM   1528  CG  GLN A  97     -27.369 -14.851 -10.265  1.00 88.06           C  
ATOM   1529  CD  GLN A  97     -28.367 -15.212 -11.352  1.00 88.06           C  
ATOM   1530  NE2 GLN A  97     -27.874 -15.492 -12.538  1.00 88.06           N  
ATOM   1531  OE1 GLN A  97     -29.578 -15.233 -11.200  1.00 88.06           O  
ATOM   1532  H   GLN A  97     -26.296 -15.563  -6.900  1.00 88.06           H  
ATOM   1533  HA  GLN A  97     -26.420 -13.055  -8.505  1.00 88.06           H  
ATOM   1534  HB2 GLN A  97     -28.740 -13.633  -9.146  1.00 88.06           H  
ATOM   1535  HB3 GLN A  97     -28.518 -15.263  -8.485  1.00 88.06           H  
ATOM   1536  HG2 GLN A  97     -26.740 -14.044 -10.640  1.00 88.06           H  
ATOM   1537  HG3 GLN A  97     -26.737 -15.722 -10.092  1.00 88.06           H  
ATOM   1538 HE21 GLN A  97     -28.535 -15.687 -13.277  1.00 88.06           H  
ATOM   1539 HE22 GLN A  97     -26.873 -15.498 -12.671  1.00 88.06           H  
ATOM   1540  N   HIS A  98     -27.048 -12.099  -6.323  1.00 94.93           N  
ATOM   1541  CA  HIS A  98     -27.587 -11.353  -5.198  1.00 94.93           C  
ATOM   1542  C   HIS A  98     -27.334  -9.856  -5.392  1.00 94.93           C  
ATOM   1543  O   HIS A  98     -26.300  -9.457  -5.924  1.00 94.93           O  
ATOM   1544  CB  HIS A  98     -26.972 -11.900  -3.906  1.00 94.93           C  
ATOM   1545  CG  HIS A  98     -27.558 -11.262  -2.680  1.00 94.93           C  
ATOM   1546  CD2 HIS A  98     -28.777 -11.550  -2.132  1.00 94.93           C  
ATOM   1547  ND1 HIS A  98     -27.006 -10.238  -1.947  1.00 94.93           N  
ATOM   1548  CE1 HIS A  98     -27.887  -9.899  -0.989  1.00 94.93           C  
ATOM   1549  NE2 HIS A  98     -28.998 -10.637  -1.098  1.00 94.93           N  
ATOM   1550  H   HIS A  98     -26.237 -11.723  -6.794  1.00 94.93           H  
ATOM   1551  HA  HIS A  98     -28.665 -11.510  -5.152  1.00 94.93           H  
ATOM   1552  HB2 HIS A  98     -27.157 -12.973  -3.848  1.00 94.93           H  
ATOM   1553  HB3 HIS A  98     -25.893 -11.747  -3.929  1.00 94.93           H  
ATOM   1554  HD1 HIS A  98     -26.028  -9.988  -1.935  1.00 94.93           H  
ATOM   1555  HD2 HIS A  98     -29.464 -12.313  -2.466  1.00 94.93           H  
ATOM   1556  HE1 HIS A  98     -27.717  -9.172  -0.208  1.00 94.93           H  
ATOM   1557  N   LYS A  99     -28.267  -9.006  -4.943  1.00 95.45           N  
ATOM   1558  CA  LYS A  99     -28.192  -7.542  -5.129  1.00 95.45           C  
ATOM   1559  C   LYS A  99     -26.937  -6.911  -4.499  1.00 95.45           C  
ATOM   1560  O   LYS A  99     -26.523  -5.845  -4.938  1.00 95.45           O  
ATOM   1561  CB  LYS A  99     -29.492  -6.883  -4.617  1.00 95.45           C  
ATOM   1562  CG  LYS A  99     -29.603  -6.971  -3.089  1.00 95.45           C  
ATOM   1563  CD  LYS A  99     -30.885  -6.397  -2.474  1.00 95.45           C  
ATOM   1564  CE  LYS A  99     -30.732  -6.624  -0.964  1.00 95.45           C  
ATOM   1565  NZ  LYS A  99     -31.780  -6.013  -0.118  1.00 95.45           N1+
ATOM   1566  H   LYS A  99     -29.065  -9.396  -4.463  1.00 95.45           H  
ATOM   1567  HA  LYS A  99     -28.111  -7.343  -6.197  1.00 95.45           H  
ATOM   1568  HB2 LYS A  99     -29.496  -5.833  -4.910  1.00 95.45           H  
ATOM   1569  HB3 LYS A  99     -30.351  -7.371  -5.075  1.00 95.45           H  
ATOM   1570  HG2 LYS A  99     -28.769  -6.405  -2.673  1.00 95.45           H  
ATOM   1571  HG3 LYS A  99     -29.509  -8.013  -2.783  1.00 95.45           H  
ATOM   1572  HD2 LYS A  99     -31.759  -6.927  -2.853  1.00 95.45           H  
ATOM   1573  HD3 LYS A  99     -30.956  -5.332  -2.695  1.00 95.45           H  
ATOM   1574  HE2 LYS A  99     -29.774  -6.211  -0.648  1.00 95.45           H  
ATOM   1575  HE3 LYS A  99     -30.672  -7.694  -0.761  1.00 95.45           H  
ATOM   1576  HZ1 LYS A  99     -31.879  -5.023  -0.292  1.00 95.45           H  
ATOM   1577  HZ2 LYS A  99     -32.653  -6.520  -0.153  1.00 95.45           H  
ATOM   1578  HZ3 LYS A  99     -31.423  -6.087   0.824  1.00 95.45           H  
ATOM   1579  N   ASN A 100     -26.345  -7.577  -3.502  1.00 97.76           N  
ATOM   1580  CA  ASN A 100     -25.135  -7.152  -2.790  1.00 97.76           C  
ATOM   1581  C   ASN A 100     -23.888  -8.002  -3.096  1.00 97.76           C  
ATOM   1582  O   ASN A 100     -22.941  -7.997  -2.312  1.00 97.76           O  
ATOM   1583  CB  ASN A 100     -25.401  -7.062  -1.280  1.00 97.76           C  
ATOM   1584  CG  ASN A 100     -26.553  -6.155  -0.927  1.00 97.76           C  
ATOM   1585  ND2 ASN A 100     -26.414  -4.868  -1.140  1.00 97.76           N  
ATOM   1586  OD1 ASN A 100     -27.606  -6.599  -0.512  1.00 97.76           O  
ATOM   1587  H   ASN A 100     -26.799  -8.427  -3.200  1.00 97.76           H  
ATOM   1588  HA  ASN A 100     -24.886  -6.148  -3.135  1.00 97.76           H  
ATOM   1589  HB2 ASN A 100     -25.599  -8.052  -0.869  1.00 97.76           H  
ATOM   1590  HB3 ASN A 100     -24.512  -6.667  -0.788  1.00 97.76           H  
ATOM   1591 HD21 ASN A 100     -27.185  -4.267  -0.888  1.00 97.76           H  
ATOM   1592 HD22 ASN A 100     -25.545  -4.528  -1.526  1.00 97.76           H  
ATOM   1593  N   ILE A 101     -23.866  -8.732  -4.211  1.00 96.05           N  
ATOM   1594  CA  ILE A 101     -22.686  -9.449  -4.716  1.00 96.05           C  
ATOM   1595  C   ILE A 101     -22.415  -8.953  -6.136  1.00 96.05           C  
ATOM   1596  O   ILE A 101     -23.354  -8.798  -6.917  1.00 96.05           O  
ATOM   1597  CB  ILE A 101     -22.908 -10.978  -4.674  1.00 96.05           C  
ATOM   1598  CG1 ILE A 101     -23.246 -11.510  -3.260  1.00 96.05           C  
ATOM   1599  CG2 ILE A 101     -21.693 -11.727  -5.248  1.00 96.05           C  
ATOM   1600  CD1 ILE A 101     -22.163 -11.339  -2.198  1.00 96.05           C  
ATOM   1601  H   ILE A 101     -24.656  -8.694  -4.840  1.00 96.05           H  
ATOM   1602  HA  ILE A 101     -21.811  -9.213  -4.110  1.00 96.05           H  
ATOM   1603  HB  ILE A 101     -23.761 -11.209  -5.312  1.00 96.05           H  
ATOM   1604 HG12 ILE A 101     -23.476 -12.573  -3.341  1.00 96.05           H  
ATOM   1605 HG13 ILE A 101     -24.140 -11.011  -2.887  1.00 96.05           H  
ATOM   1606 HG21 ILE A 101     -21.620 -11.564  -6.323  1.00 96.05           H  
ATOM   1607 HG22 ILE A 101     -21.793 -12.799  -5.079  1.00 96.05           H  
ATOM   1608 HG23 ILE A 101     -20.772 -11.376  -4.782  1.00 96.05           H  
ATOM   1609 HD11 ILE A 101     -21.246 -11.843  -2.502  1.00 96.05           H  
ATOM   1610 HD12 ILE A 101     -22.507 -11.786  -1.265  1.00 96.05           H  
ATOM   1611 HD13 ILE A 101     -21.977 -10.280  -2.024  1.00 96.05           H  
ATOM   1612  N   VAL A 102     -21.157  -8.665  -6.474  1.00 94.52           N  
ATOM   1613  CA  VAL A 102     -20.803  -8.213  -7.826  1.00 94.52           C  
ATOM   1614  C   VAL A 102     -21.047  -9.346  -8.818  1.00 94.52           C  
ATOM   1615  O   VAL A 102     -20.517 -10.447  -8.673  1.00 94.52           O  
ATOM   1616  CB  VAL A 102     -19.354  -7.704  -7.903  1.00 94.52           C  
ATOM   1617  CG1 VAL A 102     -18.939  -7.337  -9.332  1.00 94.52           C  
ATOM   1618  CG2 VAL A 102     -19.208  -6.426  -7.075  1.00 94.52           C  
ATOM   1619  H   VAL A 102     -20.414  -8.828  -5.809  1.00 94.52           H  
ATOM   1620  HA  VAL A 102     -21.460  -7.388  -8.099  1.00 94.52           H  
ATOM   1621  HB  VAL A 102     -18.671  -8.464  -7.522  1.00 94.52           H  
ATOM   1622 HG11 VAL A 102     -19.573  -6.538  -9.717  1.00 94.52           H  
ATOM   1623 HG12 VAL A 102     -19.019  -8.206  -9.985  1.00 94.52           H  
ATOM   1624 HG13 VAL A 102     -17.902  -7.002  -9.341  1.00 94.52           H  
ATOM   1625 HG21 VAL A 102     -19.939  -5.685  -7.401  1.00 94.52           H  
ATOM   1626 HG22 VAL A 102     -18.210  -6.011  -7.222  1.00 94.52           H  
ATOM   1627 HG23 VAL A 102     -19.345  -6.643  -6.016  1.00 94.52           H  
ATOM   1628  N   ARG A 103     -21.845  -9.070  -9.849  1.00 93.90           N  
ATOM   1629  CA  ARG A 103     -22.223 -10.057 -10.860  1.00 93.90           C  
ATOM   1630  C   ARG A 103     -21.103 -10.292 -11.871  1.00 93.90           C  
ATOM   1631  O   ARG A 103     -20.636  -9.351 -12.518  1.00 93.90           O  
ATOM   1632  CB  ARG A 103     -23.525  -9.594 -11.525  1.00 93.90           C  
ATOM   1633  CG  ARG A 103     -24.094 -10.650 -12.483  1.00 93.90           C  
ATOM   1634  CD  ARG A 103     -25.468 -10.229 -13.019  1.00 93.90           C  
ATOM   1635  NE  ARG A 103     -25.391  -9.021 -13.870  1.00 93.90           N  
ATOM   1636  CZ  ARG A 103     -25.189  -8.982 -15.176  1.00 93.90           C  
ATOM   1637  NH1 ARG A 103     -25.009 -10.066 -15.882  1.00 93.90           N1+
ATOM   1638  NH2 ARG A 103     -25.141  -7.836 -15.799  1.00 93.90           N  
ATOM   1639  H   ARG A 103     -22.294  -8.165  -9.865  1.00 93.90           H  
ATOM   1640  HA  ARG A 103     -22.413 -10.998 -10.345  1.00 93.90           H  
ATOM   1641  HB2 ARG A 103     -24.260  -9.396 -10.745  1.00 93.90           H  
ATOM   1642  HB3 ARG A 103     -23.338  -8.667 -12.067  1.00 93.90           H  
ATOM   1643  HG2 ARG A 103     -23.413 -10.799 -13.320  1.00 93.90           H  
ATOM   1644  HG3 ARG A 103     -24.204 -11.594 -11.948  1.00 93.90           H  
ATOM   1645  HD2 ARG A 103     -26.126 -10.031 -12.173  1.00 93.90           H  
ATOM   1646  HD3 ARG A 103     -25.897 -11.060 -13.579  1.00 93.90           H  
ATOM   1647  HE  ARG A 103     -25.453  -8.134 -13.392  1.00 93.90           H  
ATOM   1648 HH11 ARG A 103     -24.940 -10.951 -15.401  1.00 93.90           H  
ATOM   1649 HH12 ARG A 103     -24.794  -9.999 -16.866  1.00 93.90           H  
ATOM   1650 HH21 ARG A 103     -24.927  -7.779 -16.784  1.00 93.90           H  
ATOM   1651 HH22 ARG A 103     -25.220  -6.971 -15.283  1.00 93.90           H  
ATOM   1652  N   LEU A 104     -20.760 -11.562 -12.086  1.00 93.91           N  
ATOM   1653  CA  LEU A 104     -19.969 -11.996 -13.236  1.00 93.91           C  
ATOM   1654  C   LEU A 104     -20.848 -11.955 -14.500  1.00 93.91           C  
ATOM   1655  O   LEU A 104     -21.877 -12.623 -14.592  1.00 93.91           O  
ATOM   1656  CB  LEU A 104     -19.383 -13.392 -12.947  1.00 93.91           C  
ATOM   1657  CG  LEU A 104     -18.396 -13.890 -14.019  1.00 93.91           C  
ATOM   1658  CD1 LEU A 104     -17.085 -13.102 -14.013  1.00 93.91           C  
ATOM   1659  CD2 LEU A 104     -18.040 -15.356 -13.781  1.00 93.91           C  
ATOM   1660  H   LEU A 104     -21.152 -12.274 -11.486  1.00 93.91           H  
ATOM   1661  HA  LEU A 104     -19.144 -11.296 -13.363  1.00 93.91           H  
ATOM   1662  HB2 LEU A 104     -18.865 -13.363 -11.988  1.00 93.91           H  
ATOM   1663  HB3 LEU A 104     -20.205 -14.102 -12.863  1.00 93.91           H  
ATOM   1664  HG  LEU A 104     -18.858 -13.801 -15.002  1.00 93.91           H  
ATOM   1665 HD11 LEU A 104     -16.581 -13.220 -13.054  1.00 93.91           H  
ATOM   1666 HD12 LEU A 104     -16.436 -13.474 -14.806  1.00 93.91           H  
ATOM   1667 HD13 LEU A 104     -17.265 -12.041 -14.185  1.00 93.91           H  
ATOM   1668 HD21 LEU A 104     -17.461 -15.462 -12.864  1.00 93.91           H  
ATOM   1669 HD22 LEU A 104     -17.448 -15.729 -14.617  1.00 93.91           H  
ATOM   1670 HD23 LEU A 104     -18.943 -15.959 -13.692  1.00 93.91           H  
ATOM   1671  N   VAL A 105     -20.465 -11.128 -15.468  1.00 93.13           N  
ATOM   1672  CA  VAL A 105     -21.194 -10.890 -16.727  1.00 93.13           C  
ATOM   1673  C   VAL A 105     -20.638 -11.749 -17.858  1.00 93.13           C  
ATOM   1674  O   VAL A 105     -21.388 -12.196 -18.727  1.00 93.13           O  
ATOM   1675  CB  VAL A 105     -21.132  -9.399 -17.122  1.00 93.13           C  
ATOM   1676  CG1 VAL A 105     -22.005  -9.098 -18.348  1.00 93.13           C  
ATOM   1677  CG2 VAL A 105     -21.609  -8.506 -15.974  1.00 93.13           C  
ATOM   1678  H   VAL A 105     -19.597 -10.629 -15.332  1.00 93.13           H  
ATOM   1679  HA  VAL A 105     -22.239 -11.168 -16.593  1.00 93.13           H  
ATOM   1680  HB  VAL A 105     -20.102  -9.131 -17.357  1.00 93.13           H  
ATOM   1681 HG11 VAL A 105     -21.607  -9.602 -19.228  1.00 93.13           H  
ATOM   1682 HG12 VAL A 105     -21.995  -8.028 -18.556  1.00 93.13           H  
ATOM   1683 HG13 VAL A 105     -23.032  -9.422 -18.178  1.00 93.13           H  
ATOM   1684 HG21 VAL A 105     -22.598  -8.816 -15.636  1.00 93.13           H  
ATOM   1685 HG22 VAL A 105     -21.626  -7.463 -16.291  1.00 93.13           H  
ATOM   1686 HG23 VAL A 105     -20.920  -8.597 -15.134  1.00 93.13           H  
ATOM   1687  N   GLY A 106     -19.333 -12.013 -17.837  1.00 93.78           N  
ATOM   1688  CA  GLY A 106     -18.674 -12.816 -18.851  1.00 93.78           C  
ATOM   1689  C   GLY A 106     -17.262 -13.225 -18.476  1.00 93.78           C  
ATOM   1690  O   GLY A 106     -16.759 -12.889 -17.405  1.00 93.78           O  
ATOM   1691  H   GLY A 106     -18.769 -11.643 -17.086  1.00 93.78           H  
ATOM   1692  HA2 GLY A 106     -18.644 -12.270 -19.794  1.00 93.78           H  
ATOM   1693  HA3 GLY A 106     -19.243 -13.734 -18.996  1.00 93.78           H  
ATOM   1694  N   TYR A 107     -16.628 -13.968 -19.367  1.00 94.44           N  
ATOM   1695  CA  TYR A 107     -15.273 -14.467 -19.185  1.00 94.44           C  
ATOM   1696  C   TYR A 107     -14.575 -14.612 -20.536  1.00 94.44           C  
ATOM   1697  O   TYR A 107     -15.223 -14.824 -21.558  1.00 94.44           O  
ATOM   1698  CB  TYR A 107     -15.309 -15.803 -18.428  1.00 94.44           C  
ATOM   1699  CG  TYR A 107     -15.899 -16.960 -19.217  1.00 94.44           C  
ATOM   1700  CD1 TYR A 107     -17.296 -17.100 -19.340  1.00 94.44           C  
ATOM   1701  CD2 TYR A 107     -15.044 -17.890 -19.840  1.00 94.44           C  
ATOM   1702  CE1 TYR A 107     -17.839 -18.178 -20.064  1.00 94.44           C  
ATOM   1703  CE2 TYR A 107     -15.581 -18.964 -20.572  1.00 94.44           C  
ATOM   1704  CZ  TYR A 107     -16.981 -19.113 -20.678  1.00 94.44           C  
ATOM   1705  OH  TYR A 107     -17.500 -20.153 -21.382  1.00 94.44           O  
ATOM   1706  H   TYR A 107     -17.102 -14.213 -20.225  1.00 94.44           H  
ATOM   1707  HA  TYR A 107     -14.708 -13.750 -18.588  1.00 94.44           H  
ATOM   1708  HB2 TYR A 107     -14.289 -16.057 -18.139  1.00 94.44           H  
ATOM   1709  HB3 TYR A 107     -15.875 -15.679 -17.505  1.00 94.44           H  
ATOM   1710  HD1 TYR A 107     -17.955 -16.388 -18.867  1.00 94.44           H  
ATOM   1711  HD2 TYR A 107     -13.972 -17.786 -19.751  1.00 94.44           H  
ATOM   1712  HE1 TYR A 107     -18.909 -18.305 -20.138  1.00 94.44           H  
ATOM   1713  HE2 TYR A 107     -14.919 -19.678 -21.040  1.00 94.44           H  
ATOM   1714  HH  TYR A 107     -16.800 -20.726 -21.706  1.00 94.44           H  
ATOM   1715  N   CYS A 108     -13.251 -14.528 -20.530  1.00 92.97           N  
ATOM   1716  CA  CYS A 108     -12.398 -14.893 -21.651  1.00 92.97           C  
ATOM   1717  C   CYS A 108     -11.434 -15.972 -21.171  1.00 92.97           C  
ATOM   1718  O   CYS A 108     -10.762 -15.795 -20.158  1.00 92.97           O  
ATOM   1719  CB  CYS A 108     -11.673 -13.650 -22.175  1.00 92.97           C  
ATOM   1720  SG  CYS A 108     -10.480 -14.074 -23.476  1.00 92.97           S  
ATOM   1721  H   CYS A 108     -12.794 -14.366 -19.643  1.00 92.97           H  
ATOM   1722  HA  CYS A 108     -12.997 -15.297 -22.467  1.00 92.97           H  
ATOM   1723  HB2 CYS A 108     -11.143 -13.161 -21.358  1.00 92.97           H  
ATOM   1724  HB3 CYS A 108     -12.415 -12.969 -22.592  1.00 92.97           H  
ATOM   1725  HG  CYS A 108      -9.618 -14.773 -22.733  1.00 92.97           H  
ATOM   1726  N   HIS A 109     -11.373 -17.075 -21.905  1.00 90.92           N  
ATOM   1727  CA  HIS A 109     -10.352 -18.100 -21.746  1.00 90.92           C  
ATOM   1728  C   HIS A 109      -9.956 -18.557 -23.147  1.00 90.92           C  
ATOM   1729  O   HIS A 109     -10.548 -19.479 -23.708  1.00 90.92           O  
ATOM   1730  CB  HIS A 109     -10.868 -19.242 -20.859  1.00 90.92           C  
ATOM   1731  CG  HIS A 109      -9.781 -20.240 -20.552  1.00 90.92           C  
ATOM   1732  CD2 HIS A 109      -9.285 -20.554 -19.318  1.00 90.92           C  
ATOM   1733  ND1 HIS A 109      -9.022 -20.930 -21.472  1.00 90.92           N  
ATOM   1734  CE1 HIS A 109      -8.091 -21.632 -20.806  1.00 90.92           C  
ATOM   1735  NE2 HIS A 109      -8.211 -21.424 -19.488  1.00 90.92           N  
ATOM   1736  H   HIS A 109     -11.957 -17.136 -22.726  1.00 90.92           H  
ATOM   1737  HA  HIS A 109      -9.471 -17.674 -21.266  1.00 90.92           H  
ATOM   1738  HB2 HIS A 109     -11.699 -19.752 -21.346  1.00 90.92           H  
ATOM   1739  HB3 HIS A 109     -11.228 -18.823 -19.919  1.00 90.92           H  
ATOM   1740  HD1 HIS A 109      -9.151 -20.924 -22.474  1.00 90.92           H  
ATOM   1741  HD2 HIS A 109      -9.618 -20.149 -18.373  1.00 90.92           H  
ATOM   1742  HE1 HIS A 109      -7.345 -22.268 -21.260  1.00 90.92           H  
ATOM   1743  N   GLU A 110      -8.996 -17.858 -23.742  1.00 90.30           N  
ATOM   1744  CA  GLU A 110      -8.614 -18.045 -25.137  1.00 90.30           C  
ATOM   1745  C   GLU A 110      -7.136 -18.422 -25.225  1.00 90.30           C  
ATOM   1746  O   GLU A 110      -6.270 -17.650 -24.822  1.00 90.30           O  
ATOM   1747  CB  GLU A 110      -8.973 -16.780 -25.934  1.00 90.30           C  
ATOM   1748  CG  GLU A 110      -8.846 -17.023 -27.440  1.00 90.30           C  
ATOM   1749  CD  GLU A 110      -9.369 -15.870 -28.311  1.00 90.30           C  
ATOM   1750  OE1 GLU A 110      -9.209 -15.989 -29.546  1.00 90.30           O  
ATOM   1751  OE2 GLU A 110      -9.920 -14.859 -27.813  1.00 90.30           O1-
ATOM   1752  H   GLU A 110      -8.512 -17.145 -23.216  1.00 90.30           H  
ATOM   1753  HA  GLU A 110      -9.189 -18.866 -25.564  1.00 90.30           H  
ATOM   1754  HB2 GLU A 110      -8.331 -15.952 -25.634  1.00 90.30           H  
ATOM   1755  HB3 GLU A 110     -10.008 -16.518 -25.712  1.00 90.30           H  
ATOM   1756  HG2 GLU A 110      -9.404 -17.925 -27.694  1.00 90.30           H  
ATOM   1757  HG3 GLU A 110      -7.798 -17.203 -27.678  1.00 90.30           H  
ATOM   1758  N   THR A 111      -6.853 -19.613 -25.748  1.00 88.26           N  
ATOM   1759  CA  THR A 111      -5.486 -20.070 -26.012  1.00 88.26           C  
ATOM   1760  C   THR A 111      -5.188 -19.898 -27.493  1.00 88.26           C  
ATOM   1761  O   THR A 111      -5.905 -20.433 -28.341  1.00 88.26           O  
ATOM   1762  CB  THR A 111      -5.265 -21.516 -25.552  1.00 88.26           C  
ATOM   1763  CG2 THR A 111      -3.816 -21.966 -25.730  1.00 88.26           C  
ATOM   1764  OG1 THR A 111      -5.585 -21.634 -24.182  1.00 88.26           O  
ATOM   1765  H   THR A 111      -7.607 -20.217 -26.042  1.00 88.26           H  
ATOM   1766  HA  THR A 111      -4.786 -19.452 -25.451  1.00 88.26           H  
ATOM   1767  HB  THR A 111      -5.919 -22.179 -26.119  1.00 88.26           H  
ATOM   1768  HG1 THR A 111      -4.800 -21.415 -23.675  1.00 88.26           H  
ATOM   1769 HG21 THR A 111      -3.136 -21.249 -25.269  1.00 88.26           H  
ATOM   1770 HG22 THR A 111      -3.578 -22.051 -26.790  1.00 88.26           H  
ATOM   1771 HG23 THR A 111      -3.677 -22.944 -25.269  1.00 88.26           H  
ATOM   1772  N   ARG A 112      -4.138 -19.142 -27.809  1.00 83.77           N  
ATOM   1773  CA  ARG A 112      -3.661 -18.918 -29.174  1.00 83.77           C  
ATOM   1774  C   ARG A 112      -2.205 -19.309 -29.288  1.00 83.77           C  
ATOM   1775  O   ARG A 112      -1.404 -19.015 -28.408  1.00 83.77           O  
ATOM   1776  CB  ARG A 112      -3.830 -17.452 -29.584  1.00 83.77           C  
ATOM   1777  CG  ARG A 112      -5.304 -17.074 -29.732  1.00 83.77           C  
ATOM   1778  CD  ARG A 112      -5.398 -15.661 -30.306  1.00 83.77           C  
ATOM   1779  NE  ARG A 112      -6.798 -15.281 -30.533  1.00 83.77           N  
ATOM   1780  CZ  ARG A 112      -7.253 -14.229 -31.172  1.00 83.77           C  
ATOM   1781  NH1 ARG A 112      -6.451 -13.358 -31.716  1.00 83.77           N1+
ATOM   1782  NH2 ARG A 112      -8.535 -14.044 -31.259  1.00 83.77           N  
ATOM   1783  H   ARG A 112      -3.599 -18.737 -27.057  1.00 83.77           H  
ATOM   1784  HA  ARG A 112      -4.226 -19.545 -29.863  1.00 83.77           H  
ATOM   1785  HB2 ARG A 112      -3.356 -16.806 -28.846  1.00 83.77           H  
ATOM   1786  HB3 ARG A 112      -3.331 -17.299 -30.541  1.00 83.77           H  
ATOM   1787  HG2 ARG A 112      -5.789 -17.104 -28.757  1.00 83.77           H  
ATOM   1788  HG3 ARG A 112      -5.798 -17.773 -30.407  1.00 83.77           H  
ATOM   1789  HD2 ARG A 112      -4.850 -15.627 -31.247  1.00 83.77           H  
ATOM   1790  HD3 ARG A 112      -4.932 -14.966 -29.607  1.00 83.77           H  
ATOM   1791  HE  ARG A 112      -7.517 -15.854 -30.115  1.00 83.77           H  
ATOM   1792 HH11 ARG A 112      -5.459 -13.496 -31.582  1.00 83.77           H  
ATOM   1793 HH12 ARG A 112      -6.807 -12.551 -32.208  1.00 83.77           H  
ATOM   1794 HH21 ARG A 112      -8.947 -13.265 -31.753  1.00 83.77           H  
ATOM   1795 HH22 ARG A 112      -9.086 -14.698 -30.722  1.00 83.77           H  
ATOM   1796  N   ARG A 113      -1.862 -19.930 -30.411  1.00 84.33           N  
ATOM   1797  CA  ARG A 113      -0.478 -20.240 -30.738  1.00 84.33           C  
ATOM   1798  C   ARG A 113       0.151 -19.025 -31.402  1.00 84.33           C  
ATOM   1799  O   ARG A 113      -0.191 -18.695 -32.536  1.00 84.33           O  
ATOM   1800  CB  ARG A 113      -0.438 -21.515 -31.578  1.00 84.33           C  
ATOM   1801  CG  ARG A 113       0.928 -22.184 -31.448  1.00 84.33           C  
ATOM   1802  CD  ARG A 113       0.877 -23.559 -32.117  1.00 84.33           C  
ATOM   1803  NE  ARG A 113       1.864 -24.469 -31.522  1.00 84.33           N  
ATOM   1804  CZ  ARG A 113       2.081 -25.717 -31.881  1.00 84.33           C  
ATOM   1805  NH1 ARG A 113       1.486 -26.249 -32.914  1.00 84.33           N1+
ATOM   1806  NH2 ARG A 113       2.903 -26.457 -31.197  1.00 84.33           N  
ATOM   1807  H   ARG A 113      -2.578 -20.118 -31.097  1.00 84.33           H  
ATOM   1808  HA  ARG A 113       0.054 -20.435 -29.807  1.00 84.33           H  
ATOM   1809  HB2 ARG A 113      -0.664 -21.301 -32.623  1.00 84.33           H  
ATOM   1810  HB3 ARG A 113      -1.190 -22.203 -31.190  1.00 84.33           H  
ATOM   1811  HG2 ARG A 113       1.694 -21.564 -31.914  1.00 84.33           H  
ATOM   1812  HG3 ARG A 113       1.164 -22.306 -30.391  1.00 84.33           H  
ATOM   1813  HD2 ARG A 113       1.052 -23.440 -33.186  1.00 84.33           H  
ATOM   1814  HD3 ARG A 113      -0.111 -23.990 -31.959  1.00 84.33           H  
ATOM   1815  HE  ARG A 113       2.262 -24.168 -30.643  1.00 84.33           H  
ATOM   1816 HH11 ARG A 113       1.643 -27.218 -33.152  1.00 84.33           H  
ATOM   1817 HH12 ARG A 113       0.809 -25.685 -33.407  1.00 84.33           H  
ATOM   1818 HH21 ARG A 113       3.298 -26.079 -30.348  1.00 84.33           H  
ATOM   1819 HH22 ARG A 113       3.030 -27.436 -31.413  1.00 84.33           H  
ATOM   1820  N   GLU A 114       1.038 -18.350 -30.688  1.00 84.20           N  
ATOM   1821  CA  GLU A 114       1.665 -17.109 -31.135  1.00 84.20           C  
ATOM   1822  C   GLU A 114       3.174 -17.295 -31.282  1.00 84.20           C  
ATOM   1823  O   GLU A 114       3.804 -18.065 -30.556  1.00 84.20           O  
ATOM   1824  CB  GLU A 114       1.301 -15.936 -30.210  1.00 84.20           C  
ATOM   1825  CG  GLU A 114      -0.209 -15.631 -30.255  1.00 84.20           C  
ATOM   1826  CD  GLU A 114      -0.638 -14.407 -29.429  1.00 84.20           C  
ATOM   1827  OE1 GLU A 114      -1.872 -14.246 -29.256  1.00 84.20           O  
ATOM   1828  OE2 GLU A 114       0.239 -13.624 -29.000  1.00 84.20           O1-
ATOM   1829  H   GLU A 114       1.284 -18.700 -29.773  1.00 84.20           H  
ATOM   1830  HA  GLU A 114       1.284 -16.852 -32.124  1.00 84.20           H  
ATOM   1831  HB2 GLU A 114       1.603 -16.170 -29.190  1.00 84.20           H  
ATOM   1832  HB3 GLU A 114       1.850 -15.056 -30.546  1.00 84.20           H  
ATOM   1833  HG2 GLU A 114      -0.497 -15.467 -31.294  1.00 84.20           H  
ATOM   1834  HG3 GLU A 114      -0.757 -16.502 -29.895  1.00 84.20           H  
ATOM   1835  N   CYS A 115       3.755 -16.608 -32.264  1.00 84.89           N  
ATOM   1836  CA  CYS A 115       5.193 -16.598 -32.482  1.00 84.89           C  
ATOM   1837  C   CYS A 115       5.807 -15.538 -31.558  1.00 84.89           C  
ATOM   1838  O   CYS A 115       5.684 -14.343 -31.826  1.00 84.89           O  
ATOM   1839  CB  CYS A 115       5.443 -16.343 -33.972  1.00 84.89           C  
ATOM   1840  SG  CYS A 115       7.132 -16.821 -34.397  1.00 84.89           S  
ATOM   1841  H   CYS A 115       3.198 -15.937 -32.775  1.00 84.89           H  
ATOM   1842  HA  CYS A 115       5.607 -17.573 -32.225  1.00 84.89           H  
ATOM   1843  HB2 CYS A 115       5.280 -15.290 -34.201  1.00 84.89           H  
ATOM   1844  HB3 CYS A 115       4.756 -16.952 -34.560  1.00 84.89           H  
ATOM   1845  HG  CYS A 115       7.048 -16.556 -35.704  1.00 84.89           H  
ATOM   1846  N   VAL A 116       6.422 -15.969 -30.458  1.00 80.94           N  
ATOM   1847  CA  VAL A 116       6.962 -15.093 -29.409  1.00 80.94           C  
ATOM   1848  C   VAL A 116       8.487 -15.219 -29.315  1.00 80.94           C  
ATOM   1849  O   VAL A 116       9.037 -16.295 -29.574  1.00 80.94           O  
ATOM   1850  CB  VAL A 116       6.287 -15.335 -28.043  1.00 80.94           C  
ATOM   1851  CG1 VAL A 116       4.790 -15.006 -28.104  1.00 80.94           C  
ATOM   1852  CG2 VAL A 116       6.462 -16.767 -27.525  1.00 80.94           C  
ATOM   1853  H   VAL A 116       6.508 -16.966 -30.322  1.00 80.94           H  
ATOM   1854  HA  VAL A 116       6.734 -14.065 -29.687  1.00 80.94           H  
ATOM   1855  HB  VAL A 116       6.741 -14.660 -27.317  1.00 80.94           H  
ATOM   1856 HG11 VAL A 116       4.269 -15.719 -28.742  1.00 80.94           H  
ATOM   1857 HG12 VAL A 116       4.361 -15.052 -27.103  1.00 80.94           H  
ATOM   1858 HG13 VAL A 116       4.643 -14.001 -28.500  1.00 80.94           H  
ATOM   1859 HG21 VAL A 116       6.012 -17.476 -28.220  1.00 80.94           H  
ATOM   1860 HG22 VAL A 116       5.980 -16.866 -26.552  1.00 80.94           H  
ATOM   1861 HG23 VAL A 116       7.521 -17.001 -27.413  1.00 80.94           H  
ATOM   1862  N   PRO A 117       9.203 -14.141 -28.954  1.00 79.82           N  
ATOM   1863  CA  PRO A 117      10.639 -14.201 -28.730  1.00 79.82           C  
ATOM   1864  C   PRO A 117      10.944 -14.934 -27.418  1.00 79.82           C  
ATOM   1865  O   PRO A 117      10.534 -14.514 -26.338  1.00 79.82           O  
ATOM   1866  CB  PRO A 117      11.107 -12.743 -28.720  1.00 79.82           C  
ATOM   1867  CG  PRO A 117       9.883 -11.974 -28.224  1.00 79.82           C  
ATOM   1868  CD  PRO A 117       8.707 -12.784 -28.765  1.00 79.82           C  
ATOM   1869  HA  PRO A 117      11.123 -14.721 -29.556  1.00 79.82           H  
ATOM   1870  HB2 PRO A 117      11.972 -12.591 -28.074  1.00 79.82           H  
ATOM   1871  HB3 PRO A 117      11.338 -12.433 -29.739  1.00 79.82           H  
ATOM   1872  HG2 PRO A 117       9.870 -10.949 -28.595  1.00 79.82           H  
ATOM   1873  HG3 PRO A 117       9.859 -11.983 -27.134  1.00 79.82           H  
ATOM   1874  HD2 PRO A 117       7.878 -12.754 -28.058  1.00 79.82           H  
ATOM   1875  HD3 PRO A 117       8.397 -12.378 -29.728  1.00 79.82           H  
ATOM   1876  N   TYR A 118      11.717 -16.011 -27.502  1.00 70.90           N  
ATOM   1877  CA  TYR A 118      12.245 -16.751 -26.361  1.00 70.90           C  
ATOM   1878  C   TYR A 118      13.731 -17.023 -26.596  1.00 70.90           C  
ATOM   1879  O   TYR A 118      14.115 -17.604 -27.611  1.00 70.90           O  
ATOM   1880  CB  TYR A 118      11.446 -18.044 -26.176  1.00 70.90           C  
ATOM   1881  CG  TYR A 118      11.881 -18.857 -24.974  1.00 70.90           C  
ATOM   1882  CD1 TYR A 118      12.636 -20.031 -25.153  1.00 70.90           C  
ATOM   1883  CD2 TYR A 118      11.533 -18.433 -23.676  1.00 70.90           C  
ATOM   1884  CE1 TYR A 118      13.041 -20.784 -24.035  1.00 70.90           C  
ATOM   1885  CE2 TYR A 118      11.944 -19.179 -22.555  1.00 70.90           C  
ATOM   1886  CZ  TYR A 118      12.704 -20.354 -22.735  1.00 70.90           C  
ATOM   1887  OH  TYR A 118      13.125 -21.074 -21.663  1.00 70.90           O  
ATOM   1888  H   TYR A 118      11.967 -16.344 -28.422  1.00 70.90           H  
ATOM   1889  HA  TYR A 118      12.138 -16.154 -25.456  1.00 70.90           H  
ATOM   1890  HB2 TYR A 118      10.391 -17.796 -26.063  1.00 70.90           H  
ATOM   1891  HB3 TYR A 118      11.552 -18.651 -27.075  1.00 70.90           H  
ATOM   1892  HD1 TYR A 118      12.891 -20.360 -26.150  1.00 70.90           H  
ATOM   1893  HD2 TYR A 118      10.939 -17.541 -23.543  1.00 70.90           H  
ATOM   1894  HE1 TYR A 118      13.603 -21.698 -24.158  1.00 70.90           H  
ATOM   1895  HE2 TYR A 118      11.673 -18.854 -21.561  1.00 70.90           H  
ATOM   1896  HH  TYR A 118      12.743 -20.754 -20.843  1.00 70.90           H  
ATOM   1897  N   ASN A 119      14.592 -16.565 -25.683  1.00 76.03           N  
ATOM   1898  CA  ASN A 119      16.053 -16.690 -25.802  1.00 76.03           C  
ATOM   1899  C   ASN A 119      16.613 -16.193 -27.156  1.00 76.03           C  
ATOM   1900  O   ASN A 119      17.461 -16.841 -27.766  1.00 76.03           O  
ATOM   1901  CB  ASN A 119      16.468 -18.135 -25.462  1.00 76.03           C  
ATOM   1902  CG  ASN A 119      16.122 -18.537 -24.044  1.00 76.03           C  
ATOM   1903  ND2 ASN A 119      16.073 -19.820 -23.776  1.00 76.03           N  
ATOM   1904  OD1 ASN A 119      15.913 -17.717 -23.165  1.00 76.03           O  
ATOM   1905  H   ASN A 119      14.221 -16.180 -24.826  1.00 76.03           H  
ATOM   1906  HA  ASN A 119      16.499 -16.041 -25.049  1.00 76.03           H  
ATOM   1907  HB2 ASN A 119      17.548 -18.235 -25.571  1.00 76.03           H  
ATOM   1908  HB3 ASN A 119      15.992 -18.824 -26.159  1.00 76.03           H  
ATOM   1909 HD21 ASN A 119      16.210 -20.501 -24.509  1.00 76.03           H  
ATOM   1910 HD22 ASN A 119      15.752 -20.073 -22.853  1.00 76.03           H  
ATOM   1911  N   GLY A 120      16.101 -15.065 -27.663  1.00 77.63           N  
ATOM   1912  CA  GLY A 120      16.540 -14.478 -28.937  1.00 77.63           C  
ATOM   1913  C   GLY A 120      16.091 -15.234 -30.196  1.00 77.63           C  
ATOM   1914  O   GLY A 120      16.450 -14.834 -31.300  1.00 77.63           O  
ATOM   1915  H   GLY A 120      15.382 -14.587 -27.138  1.00 77.63           H  
ATOM   1916  HA2 GLY A 120      16.156 -13.460 -29.008  1.00 77.63           H  
ATOM   1917  HA3 GLY A 120      17.629 -14.431 -28.950  1.00 77.63           H  
ATOM   1918  N   ARG A 121      15.300 -16.307 -30.061  1.00 75.59           N  
ATOM   1919  CA  ARG A 121      14.686 -17.034 -31.178  1.00 75.59           C  
ATOM   1920  C   ARG A 121      13.175 -16.874 -31.146  1.00 75.59           C  
ATOM   1921  O   ARG A 121      12.568 -16.810 -30.083  1.00 75.59           O  
ATOM   1922  CB  ARG A 121      15.082 -18.516 -31.145  1.00 75.59           C  
ATOM   1923  CG  ARG A 121      16.591 -18.704 -31.344  1.00 75.59           C  
ATOM   1924  CD  ARG A 121      16.936 -20.193 -31.420  1.00 75.59           C  
ATOM   1925  NE  ARG A 121      18.389 -20.393 -31.575  1.00 75.59           N  
ATOM   1926  CZ  ARG A 121      18.996 -21.511 -31.928  1.00 75.59           C  
ATOM   1927  NH1 ARG A 121      18.333 -22.606 -32.185  1.00 75.59           N1+
ATOM   1928  NH2 ARG A 121      20.294 -21.551 -32.029  1.00 75.59           N  
ATOM   1929  H   ARG A 121      15.039 -16.595 -29.129  1.00 75.59           H  
ATOM   1930  HA  ARG A 121      15.033 -16.604 -32.118  1.00 75.59           H  
ATOM   1931  HB2 ARG A 121      14.782 -18.949 -30.190  1.00 75.59           H  
ATOM   1932  HB3 ARG A 121      14.552 -19.038 -31.942  1.00 75.59           H  
ATOM   1933  HG2 ARG A 121      17.129 -18.255 -30.509  1.00 75.59           H  
ATOM   1934  HG3 ARG A 121      16.899 -18.215 -32.269  1.00 75.59           H  
ATOM   1935  HD2 ARG A 121      16.599 -20.678 -30.503  1.00 75.59           H  
ATOM   1936  HD3 ARG A 121      16.406 -20.627 -32.267  1.00 75.59           H  
ATOM   1937  HE  ARG A 121      18.971 -19.592 -31.376  1.00 75.59           H  
ATOM   1938 HH11 ARG A 121      18.814 -23.451 -32.456  1.00 75.59           H  
ATOM   1939 HH12 ARG A 121      17.326 -22.590 -32.101  1.00 75.59           H  
ATOM   1940 HH21 ARG A 121      20.841 -20.725 -31.835  1.00 75.59           H  
ATOM   1941 HH22 ARG A 121      20.762 -22.403 -32.304  1.00 75.59           H  
ATOM   1942  N   MET A 122      12.572 -16.843 -32.326  1.00 83.56           N  
ATOM   1943  CA  MET A 122      11.122 -16.866 -32.464  1.00 83.56           C  
ATOM   1944  C   MET A 122      10.633 -18.307 -32.316  1.00 83.56           C  
ATOM   1945  O   MET A 122      11.059 -19.183 -33.071  1.00 83.56           O  
ATOM   1946  CB  MET A 122      10.734 -16.257 -33.816  1.00 83.56           C  
ATOM   1947  CG  MET A 122      11.099 -14.772 -33.937  1.00 83.56           C  
ATOM   1948  SD  MET A 122      10.406 -13.671 -32.669  1.00 83.56           S  
ATOM   1949  CE  MET A 122       8.637 -13.768 -33.055  1.00 83.56           C  
ATOM   1950  H   MET A 122      13.132 -16.923 -33.163  1.00 83.56           H  
ATOM   1951  HA  MET A 122      10.666 -16.271 -31.673  1.00 83.56           H  
ATOM   1952  HB2 MET A 122      11.220 -16.810 -34.620  1.00 83.56           H  
ATOM   1953  HB3 MET A 122       9.655 -16.355 -33.941  1.00 83.56           H  
ATOM   1954  HG2 MET A 122      12.185 -14.677 -33.905  1.00 83.56           H  
ATOM   1955  HG3 MET A 122      10.770 -14.417 -34.913  1.00 83.56           H  
ATOM   1956  HE1 MET A 122       8.271 -14.770 -32.834  1.00 83.56           H  
ATOM   1957  HE2 MET A 122       8.090 -13.055 -32.437  1.00 83.56           H  
ATOM   1958  HE3 MET A 122       8.469 -13.535 -34.106  1.00 83.56           H  
ATOM   1959  N   VAL A 123       9.767 -18.562 -31.339  1.00 85.15           N  
ATOM   1960  CA  VAL A 123       9.150 -19.875 -31.113  1.00 85.15           C  
ATOM   1961  C   VAL A 123       7.634 -19.740 -31.116  1.00 85.15           C  
ATOM   1962  O   VAL A 123       7.090 -18.745 -30.645  1.00 85.15           O  
ATOM   1963  CB  VAL A 123       9.653 -20.559 -29.825  1.00 85.15           C  
ATOM   1964  CG1 VAL A 123      11.169 -20.792 -29.874  1.00 85.15           C  
ATOM   1965  CG2 VAL A 123       9.311 -19.785 -28.546  1.00 85.15           C  
ATOM   1966  H   VAL A 123       9.469 -17.804 -30.741  1.00 85.15           H  
ATOM   1967  HA  VAL A 123       9.409 -20.532 -31.943  1.00 85.15           H  
ATOM   1968  HB  VAL A 123       9.175 -21.537 -29.760  1.00 85.15           H  
ATOM   1969 HG11 VAL A 123      11.696 -19.838 -29.847  1.00 85.15           H  
ATOM   1970 HG12 VAL A 123      11.431 -21.322 -30.790  1.00 85.15           H  
ATOM   1971 HG13 VAL A 123      11.475 -21.389 -29.015  1.00 85.15           H  
ATOM   1972 HG21 VAL A 123       8.231 -19.712 -28.427  1.00 85.15           H  
ATOM   1973 HG22 VAL A 123       9.715 -20.305 -27.677  1.00 85.15           H  
ATOM   1974 HG23 VAL A 123       9.726 -18.778 -28.592  1.00 85.15           H  
ATOM   1975  N   PHE A 124       6.941 -20.748 -31.639  1.00 86.34           N  
ATOM   1976  CA  PHE A 124       5.493 -20.844 -31.487  1.00 86.34           C  
ATOM   1977  C   PHE A 124       5.171 -21.375 -30.090  1.00 86.34           C  
ATOM   1978  O   PHE A 124       5.475 -22.531 -29.793  1.00 86.34           O  
ATOM   1979  CB  PHE A 124       4.903 -21.734 -32.585  1.00 86.34           C  
ATOM   1980  CG  PHE A 124       4.845 -21.062 -33.940  1.00 86.34           C  
ATOM   1981  CD1 PHE A 124       3.815 -20.144 -34.223  1.00 86.34           C  
ATOM   1982  CD2 PHE A 124       5.818 -21.345 -34.917  1.00 86.34           C  
ATOM   1983  CE1 PHE A 124       3.751 -19.524 -35.482  1.00 86.34           C  
ATOM   1984  CE2 PHE A 124       5.755 -20.720 -36.175  1.00 86.34           C  
ATOM   1985  CZ  PHE A 124       4.721 -19.812 -36.459  1.00 86.34           C  
ATOM   1986  H   PHE A 124       7.436 -21.552 -31.996  1.00 86.34           H  
ATOM   1987  HA  PHE A 124       5.050 -19.853 -31.587  1.00 86.34           H  
ATOM   1988  HB2 PHE A 124       5.476 -22.659 -32.653  1.00 86.34           H  
ATOM   1989  HB3 PHE A 124       3.887 -22.009 -32.301  1.00 86.34           H  
ATOM   1990  HD1 PHE A 124       3.074 -19.911 -33.472  1.00 86.34           H  
ATOM   1991  HD2 PHE A 124       6.616 -22.040 -34.703  1.00 86.34           H  
ATOM   1992  HE1 PHE A 124       2.957 -18.823 -35.697  1.00 86.34           H  
ATOM   1993  HE2 PHE A 124       6.505 -20.935 -36.923  1.00 86.34           H  
ATOM   1994  HZ  PHE A 124       4.673 -19.332 -37.425  1.00 86.34           H  
ATOM   1995  N   ALA A 125       4.548 -20.549 -29.255  1.00 81.93           N  
ATOM   1996  CA  ALA A 125       4.101 -20.916 -27.916  1.00 81.93           C  
ATOM   1997  C   ALA A 125       2.582 -20.760 -27.799  1.00 81.93           C  
ATOM   1998  O   ALA A 125       1.989 -19.880 -28.426  1.00 81.93           O  
ATOM   1999  CB  ALA A 125       4.848 -20.068 -26.883  1.00 81.93           C  
ATOM   2000  H   ALA A 125       4.318 -19.619 -29.575  1.00 81.93           H  
ATOM   2001  HA  ALA A 125       4.341 -21.961 -27.723  1.00 81.93           H  
ATOM   2002  HB1 ALA A 125       4.580 -19.019 -27.009  1.00 81.93           H  
ATOM   2003  HB2 ALA A 125       5.924 -20.187 -27.009  1.00 81.93           H  
ATOM   2004  HB3 ALA A 125       4.568 -20.383 -25.877  1.00 81.93           H  
ATOM   2005  N   ASP A 126       1.957 -21.613 -26.991  1.00 82.45           N  
ATOM   2006  CA  ASP A 126       0.547 -21.467 -26.646  1.00 82.45           C  
ATOM   2007  C   ASP A 126       0.407 -20.396 -25.560  1.00 82.45           C  
ATOM   2008  O   ASP A 126       0.808 -20.575 -24.411  1.00 82.45           O  
ATOM   2009  CB  ASP A 126      -0.052 -22.819 -26.230  1.00 82.45           C  
ATOM   2010  CG  ASP A 126      -0.178 -23.800 -27.405  1.00 82.45           C  
ATOM   2011  OD1 ASP A 126      -0.394 -23.345 -28.555  1.00 82.45           O  
ATOM   2012  OD2 ASP A 126      -0.039 -25.017 -27.165  1.00 82.45           O1-
ATOM   2013  H   ASP A 126       2.490 -22.299 -26.477  1.00 82.45           H  
ATOM   2014  HA  ASP A 126      -0.005 -21.125 -27.522  1.00 82.45           H  
ATOM   2015  HB2 ASP A 126      -1.048 -22.649 -25.822  1.00 82.45           H  
ATOM   2016  HB3 ASP A 126       0.564 -23.260 -25.446  1.00 82.45           H  
ATOM   2017  N   ILE A 127      -0.158 -19.255 -25.939  1.00 83.16           N  
ATOM   2018  CA  ILE A 127      -0.437 -18.126 -25.061  1.00 83.16           C  
ATOM   2019  C   ILE A 127      -1.901 -18.203 -24.648  1.00 83.16           C  
ATOM   2020  O   ILE A 127      -2.796 -18.165 -25.491  1.00 83.16           O  
ATOM   2021  CB  ILE A 127      -0.096 -16.795 -25.763  1.00 83.16           C  
ATOM   2022  CG1 ILE A 127       1.346 -16.753 -26.321  1.00 83.16           C  
ATOM   2023  CG2 ILE A 127      -0.334 -15.618 -24.801  1.00 83.16           C  
ATOM   2024  CD1 ILE A 127       2.465 -17.003 -25.300  1.00 83.16           C  
ATOM   2025  H   ILE A 127      -0.440 -19.166 -26.905  1.00 83.16           H  
ATOM   2026  HA  ILE A 127       0.180 -18.206 -24.165  1.00 83.16           H  
ATOM   2027  HB  ILE A 127      -0.769 -16.671 -26.611  1.00 83.16           H  
ATOM   2028 HG12 ILE A 127       1.441 -17.492 -27.117  1.00 83.16           H  
ATOM   2029 HG13 ILE A 127       1.512 -15.776 -26.776  1.00 83.16           H  
ATOM   2030 HG21 ILE A 127      -0.047 -14.691 -25.298  1.00 83.16           H  
ATOM   2031 HG22 ILE A 127       0.253 -15.738 -23.891  1.00 83.16           H  
ATOM   2032 HG23 ILE A 127      -1.391 -15.562 -24.539  1.00 83.16           H  
ATOM   2033 HD11 ILE A 127       3.428 -16.948 -25.806  1.00 83.16           H  
ATOM   2034 HD12 ILE A 127       2.366 -17.996 -24.860  1.00 83.16           H  
ATOM   2035 HD13 ILE A 127       2.441 -16.248 -24.513  1.00 83.16           H  
ATOM   2036  N   THR A 128      -2.160 -18.310 -23.346  1.00 85.65           N  
ATOM   2037  CA  THR A 128      -3.524 -18.409 -22.810  1.00 85.65           C  
ATOM   2038  C   THR A 128      -3.933 -17.099 -22.153  1.00 85.65           C  
ATOM   2039  O   THR A 128      -3.436 -16.758 -21.087  1.00 85.65           O  
ATOM   2040  CB  THR A 128      -3.660 -19.600 -21.856  1.00 85.65           C  
ATOM   2041  CG2 THR A 128      -5.085 -19.761 -21.334  1.00 85.65           C  
ATOM   2042  OG1 THR A 128      -3.364 -20.787 -22.560  1.00 85.65           O  
ATOM   2043  H   THR A 128      -1.386 -18.290 -22.698  1.00 85.65           H  
ATOM   2044  HA  THR A 128      -4.226 -18.592 -23.623  1.00 85.65           H  
ATOM   2045  HB  THR A 128      -2.974 -19.495 -21.016  1.00 85.65           H  
ATOM   2046  HG1 THR A 128      -2.412 -20.829 -22.679  1.00 85.65           H  
ATOM   2047 HG21 THR A 128      -5.168 -20.696 -20.779  1.00 85.65           H  
ATOM   2048 HG22 THR A 128      -5.797 -19.766 -22.160  1.00 85.65           H  
ATOM   2049 HG23 THR A 128      -5.318 -18.939 -20.658  1.00 85.65           H  
ATOM   2050  N   LYS A 129      -4.869 -16.376 -22.773  1.00 88.14           N  
ATOM   2051  CA  LYS A 129      -5.435 -15.126 -22.258  1.00 88.14           C  
ATOM   2052  C   LYS A 129      -6.666 -15.408 -21.405  1.00 88.14           C  
ATOM   2053  O   LYS A 129      -7.666 -15.943 -21.893  1.00 88.14           O  
ATOM   2054  CB  LYS A 129      -5.752 -14.167 -23.423  1.00 88.14           C  
ATOM   2055  CG  LYS A 129      -4.524 -13.758 -24.258  1.00 88.14           C  
ATOM   2056  CD  LYS A 129      -3.449 -13.063 -23.409  1.00 88.14           C  
ATOM   2057  CE  LYS A 129      -2.241 -12.639 -24.246  1.00 88.14           C  
ATOM   2058  NZ  LYS A 129      -1.134 -12.194 -23.359  1.00 88.14           N1+
ATOM   2059  H   LYS A 129      -5.250 -16.746 -23.632  1.00 88.14           H  
ATOM   2060  HA  LYS A 129      -4.700 -14.658 -21.604  1.00 88.14           H  
ATOM   2061  HB2 LYS A 129      -6.211 -13.266 -23.018  1.00 88.14           H  
ATOM   2062  HB3 LYS A 129      -6.476 -14.640 -24.087  1.00 88.14           H  
ATOM   2063  HG2 LYS A 129      -4.094 -14.640 -24.732  1.00 88.14           H  
ATOM   2064  HG3 LYS A 129      -4.850 -13.077 -25.044  1.00 88.14           H  
ATOM   2065  HD2 LYS A 129      -3.878 -12.187 -22.921  1.00 88.14           H  
ATOM   2066  HD3 LYS A 129      -3.091 -13.753 -22.646  1.00 88.14           H  
ATOM   2067  HE2 LYS A 129      -1.916 -13.493 -24.841  1.00 88.14           H  
ATOM   2068  HE3 LYS A 129      -2.532 -11.844 -24.933  1.00 88.14           H  
ATOM   2069  HZ1 LYS A 129      -1.361 -11.340 -22.869  1.00 88.14           H  
ATOM   2070  HZ2 LYS A 129      -0.951 -12.860 -22.622  1.00 88.14           H  
ATOM   2071  HZ3 LYS A 129      -0.267 -12.082 -23.865  1.00 88.14           H  
ATOM   2072  N   ARG A 130      -6.600 -15.010 -20.130  1.00 88.78           N  
ATOM   2073  CA  ARG A 130      -7.659 -15.218 -19.132  1.00 88.78           C  
ATOM   2074  C   ARG A 130      -8.184 -13.898 -18.588  1.00 88.78           C  
ATOM   2075  O   ARG A 130      -7.414 -13.059 -18.119  1.00 88.78           O  
ATOM   2076  CB  ARG A 130      -7.158 -16.121 -17.998  1.00 88.78           C  
ATOM   2077  CG  ARG A 130      -6.968 -17.567 -18.480  1.00 88.78           C  
ATOM   2078  CD  ARG A 130      -6.263 -18.444 -17.440  1.00 88.78           C  
ATOM   2079  NE  ARG A 130      -4.857 -18.025 -17.258  1.00 88.78           N  
ATOM   2080  CZ  ARG A 130      -3.768 -18.732 -17.504  1.00 88.78           C  
ATOM   2081  NH1 ARG A 130      -3.791 -19.974 -17.900  1.00 88.78           N1+
ATOM   2082  NH2 ARG A 130      -2.598 -18.183 -17.342  1.00 88.78           N  
ATOM   2083  H   ARG A 130      -5.735 -14.591 -19.819  1.00 88.78           H  
ATOM   2084  HA  ARG A 130      -8.495 -15.734 -19.605  1.00 88.78           H  
ATOM   2085  HB2 ARG A 130      -7.891 -16.125 -17.192  1.00 88.78           H  
ATOM   2086  HB3 ARG A 130      -6.220 -15.720 -17.615  1.00 88.78           H  
ATOM   2087  HG2 ARG A 130      -6.377 -17.569 -19.396  1.00 88.78           H  
ATOM   2088  HG3 ARG A 130      -7.945 -17.996 -18.700  1.00 88.78           H  
ATOM   2089  HD2 ARG A 130      -6.793 -18.375 -16.490  1.00 88.78           H  
ATOM   2090  HD3 ARG A 130      -6.317 -19.480 -17.774  1.00 88.78           H  
ATOM   2091  HE  ARG A 130      -4.694 -17.082 -16.934  1.00 88.78           H  
ATOM   2092 HH11 ARG A 130      -2.935 -20.510 -17.908  1.00 88.78           H  
ATOM   2093 HH12 ARG A 130      -4.642 -20.516 -17.862  1.00 88.78           H  
ATOM   2094 HH21 ARG A 130      -1.763 -18.742 -17.440  1.00 88.78           H  
ATOM   2095 HH22 ARG A 130      -2.511 -17.198 -17.134  1.00 88.78           H  
ATOM   2096  N   ALA A 131      -9.502 -13.739 -18.613  1.00 92.58           N  
ATOM   2097  CA  ALA A 131     -10.170 -12.581 -18.041  1.00 92.58           C  
ATOM   2098  C   ALA A 131     -11.521 -12.943 -17.424  1.00 92.58           C  
ATOM   2099  O   ALA A 131     -12.267 -13.758 -17.969  1.00 92.58           O  
ATOM   2100  CB  ALA A 131     -10.344 -11.501 -19.113  1.00 92.58           C  
ATOM   2101  H   ALA A 131     -10.068 -14.477 -19.006  1.00 92.58           H  
ATOM   2102  HA  ALA A 131      -9.530 -12.186 -17.252  1.00 92.58           H  
ATOM   2103  HB1 ALA A 131      -9.459 -11.462 -19.749  1.00 92.58           H  
ATOM   2104  HB2 ALA A 131     -10.489 -10.532 -18.634  1.00 92.58           H  
ATOM   2105  HB3 ALA A 131     -11.215 -11.723 -19.729  1.00 92.58           H  
ATOM   2106  N   LEU A 132     -11.871 -12.266 -16.333  1.00 92.65           N  
ATOM   2107  CA  LEU A 132     -13.216 -12.271 -15.759  1.00 92.65           C  
ATOM   2108  C   LEU A 132     -13.837 -10.884 -15.937  1.00 92.65           C  
ATOM   2109  O   LEU A 132     -13.202  -9.868 -15.657  1.00 92.65           O  
ATOM   2110  CB  LEU A 132     -13.162 -12.707 -14.285  1.00 92.65           C  
ATOM   2111  CG  LEU A 132     -12.722 -14.166 -14.059  1.00 92.65           C  
ATOM   2112  CD1 LEU A 132     -12.594 -14.429 -12.561  1.00 92.65           C  
ATOM   2113  CD2 LEU A 132     -13.716 -15.180 -14.634  1.00 92.65           C  
ATOM   2114  H   LEU A 132     -11.205 -11.604 -15.962  1.00 92.65           H  
ATOM   2115  HA  LEU A 132     -13.849 -12.975 -16.299  1.00 92.65           H  
ATOM   2116  HB2 LEU A 132     -14.150 -12.572 -13.845  1.00 92.65           H  
ATOM   2117  HB3 LEU A 132     -12.469 -12.051 -13.759  1.00 92.65           H  
ATOM   2118  HG  LEU A 132     -11.746 -14.327 -14.518  1.00 92.65           H  
ATOM   2119 HD11 LEU A 132     -12.259 -15.452 -12.394  1.00 92.65           H  
ATOM   2120 HD12 LEU A 132     -11.859 -13.756 -12.120  1.00 92.65           H  
ATOM   2121 HD13 LEU A 132     -13.554 -14.285 -12.064  1.00 92.65           H  
ATOM   2122 HD21 LEU A 132     -13.780 -15.079 -15.717  1.00 92.65           H  
ATOM   2123 HD22 LEU A 132     -13.364 -16.187 -14.411  1.00 92.65           H  
ATOM   2124 HD23 LEU A 132     -14.699 -15.042 -14.183  1.00 92.65           H  
ATOM   2125  N   CYS A 133     -15.070 -10.840 -16.434  1.00 94.56           N  
ATOM   2126  CA  CYS A 133     -15.780  -9.605 -16.750  1.00 94.56           C  
ATOM   2127  C   CYS A 133     -16.960  -9.422 -15.803  1.00 94.56           C  
ATOM   2128  O   CYS A 133     -17.891 -10.225 -15.794  1.00 94.56           O  
ATOM   2129  CB  CYS A 133     -16.238  -9.628 -18.209  1.00 94.56           C  
ATOM   2130  SG  CYS A 133     -14.789  -9.706 -19.292  1.00 94.56           S  
ATOM   2131  H   CYS A 133     -15.558 -11.707 -16.606  1.00 94.56           H  
ATOM   2132  HA  CYS A 133     -15.110  -8.754 -16.632  1.00 94.56           H  
ATOM   2133  HB2 CYS A 133     -16.807  -8.723 -18.420  1.00 94.56           H  
ATOM   2134  HB3 CYS A 133     -16.881 -10.490 -18.385  1.00 94.56           H  
ATOM   2135  HG  CYS A 133     -14.257 -10.811 -18.762  1.00 94.56           H  
ATOM   2136  N   PHE A 134     -16.936  -8.344 -15.036  1.00 95.04           N  
ATOM   2137  CA  PHE A 134     -17.908  -8.013 -14.007  1.00 95.04           C  
ATOM   2138  C   PHE A 134     -18.752  -6.811 -14.416  1.00 95.04           C  
ATOM   2139  O   PHE A 134     -18.372  -6.027 -15.290  1.00 95.04           O  
ATOM   2140  CB  PHE A 134     -17.162  -7.735 -12.700  1.00 95.04           C  
ATOM   2141  CG  PHE A 134     -16.322  -8.898 -12.217  1.00 95.04           C  
ATOM   2142  CD1 PHE A 134     -16.896  -9.884 -11.397  1.00 95.04           C  
ATOM   2143  CD2 PHE A 134     -14.968  -8.999 -12.591  1.00 95.04           C  
ATOM   2144  CE1 PHE A 134     -16.113 -10.947 -10.923  1.00 95.04           C  
ATOM   2145  CE2 PHE A 134     -14.192 -10.079 -12.136  1.00 95.04           C  
ATOM   2146  CZ  PHE A 134     -14.762 -11.053 -11.297  1.00 95.04           C  
ATOM   2147  H   PHE A 134     -16.155  -7.712 -15.142  1.00 95.04           H  
ATOM   2148  HA  PHE A 134     -18.577  -8.858 -13.843  1.00 95.04           H  
ATOM   2149  HB2 PHE A 134     -17.889  -7.480 -11.929  1.00 95.04           H  
ATOM   2150  HB3 PHE A 134     -16.517  -6.867 -12.834  1.00 95.04           H  
ATOM   2151  HD1 PHE A 134     -17.937  -9.824 -11.116  1.00 95.04           H  
ATOM   2152  HD2 PHE A 134     -14.524  -8.255 -13.235  1.00 95.04           H  
ATOM   2153  HE1 PHE A 134     -16.555 -11.672 -10.255  1.00 95.04           H  
ATOM   2154  HE2 PHE A 134     -13.155 -10.160 -12.426  1.00 95.04           H  
ATOM   2155  HZ  PHE A 134     -14.162 -11.874 -10.934  1.00 95.04           H  
ATOM   2156  N   GLU A 135     -19.889  -6.630 -13.755  1.00 94.04           N  
ATOM   2157  CA  GLU A 135     -20.625  -5.373 -13.853  1.00 94.04           C  
ATOM   2158  C   GLU A 135     -19.757  -4.190 -13.389  1.00 94.04           C  
ATOM   2159  O   GLU A 135     -18.945  -4.310 -12.468  1.00 94.04           O  
ATOM   2160  CB  GLU A 135     -21.952  -5.458 -13.090  1.00 94.04           C  
ATOM   2161  CG  GLU A 135     -21.779  -5.700 -11.583  1.00 94.04           C  
ATOM   2162  CD  GLU A 135     -23.122  -5.754 -10.856  1.00 94.04           C  
ATOM   2163  OE1 GLU A 135     -23.290  -6.592  -9.942  1.00 94.04           O  
ATOM   2164  OE2 GLU A 135     -24.035  -4.954 -11.161  1.00 94.04           O1-
ATOM   2165  H   GLU A 135     -20.152  -7.299 -13.046  1.00 94.04           H  
ATOM   2166  HA  GLU A 135     -20.863  -5.205 -14.904  1.00 94.04           H  
ATOM   2167  HB2 GLU A 135     -22.491  -4.523 -13.247  1.00 94.04           H  
ATOM   2168  HB3 GLU A 135     -22.549  -6.267 -13.512  1.00 94.04           H  
ATOM   2169  HG2 GLU A 135     -21.182  -4.899 -11.148  1.00 94.04           H  
ATOM   2170  HG3 GLU A 135     -21.253  -6.643 -11.434  1.00 94.04           H  
ATOM   2171  N   TYR A 136     -19.898  -3.039 -14.048  1.00 94.45           N  
ATOM   2172  CA  TYR A 136     -19.115  -1.860 -13.698  1.00 94.45           C  
ATOM   2173  C   TYR A 136     -19.698  -1.129 -12.483  1.00 94.45           C  
ATOM   2174  O   TYR A 136     -20.835  -0.658 -12.497  1.00 94.45           O  
ATOM   2175  CB  TYR A 136     -18.987  -0.935 -14.906  1.00 94.45           C  
ATOM   2176  CG  TYR A 136     -18.223   0.337 -14.605  1.00 94.45           C  
ATOM   2177  CD1 TYR A 136     -18.911   1.560 -14.497  1.00 94.45           C  
ATOM   2178  CD2 TYR A 136     -16.833   0.285 -14.392  1.00 94.45           C  
ATOM   2179  CE1 TYR A 136     -18.210   2.738 -14.175  1.00 94.45           C  
ATOM   2180  CE2 TYR A 136     -16.129   1.460 -14.071  1.00 94.45           C  
ATOM   2181  CZ  TYR A 136     -16.816   2.684 -13.953  1.00 94.45           C  
ATOM   2182  OH  TYR A 136     -16.129   3.813 -13.641  1.00 94.45           O  
ATOM   2183  H   TYR A 136     -20.564  -2.969 -14.805  1.00 94.45           H  
ATOM   2184  HA  TYR A 136     -18.108  -2.187 -13.440  1.00 94.45           H  
ATOM   2185  HB2 TYR A 136     -19.984  -0.681 -15.267  1.00 94.45           H  
ATOM   2186  HB3 TYR A 136     -18.461  -1.467 -15.698  1.00 94.45           H  
ATOM   2187  HD1 TYR A 136     -19.983   1.579 -14.625  1.00 94.45           H  
ATOM   2188  HD2 TYR A 136     -16.310  -0.656 -14.472  1.00 94.45           H  
ATOM   2189  HE1 TYR A 136     -18.743   3.671 -14.070  1.00 94.45           H  
ATOM   2190  HE2 TYR A 136     -15.066   1.428 -13.881  1.00 94.45           H  
ATOM   2191  HH  TYR A 136     -16.672   4.460 -13.184  1.00 94.45           H  
ATOM   2192  N   MET A 137     -18.869  -0.959 -11.456  1.00 93.89           N  
ATOM   2193  CA  MET A 137     -19.235  -0.305 -10.201  1.00 93.89           C  
ATOM   2194  C   MET A 137     -18.776   1.157 -10.214  1.00 93.89           C  
ATOM   2195  O   MET A 137     -17.602   1.457  -9.995  1.00 93.89           O  
ATOM   2196  CB  MET A 137     -18.642  -1.107  -9.038  1.00 93.89           C  
ATOM   2197  CG  MET A 137     -19.122  -2.571  -9.051  1.00 93.89           C  
ATOM   2198  SD  MET A 137     -20.913  -2.821  -8.945  1.00 93.89           S  
ATOM   2199  CE  MET A 137     -21.185  -2.217  -7.265  1.00 93.89           C  
ATOM   2200  H   MET A 137     -17.957  -1.390 -11.509  1.00 93.89           H  
ATOM   2201  HA  MET A 137     -20.319  -0.317 -10.086  1.00 93.89           H  
ATOM   2202  HB2 MET A 137     -17.555  -1.098  -9.108  1.00 93.89           H  
ATOM   2203  HB3 MET A 137     -18.926  -0.629  -8.100  1.00 93.89           H  
ATOM   2204  HG2 MET A 137     -18.770  -3.055  -9.962  1.00 93.89           H  
ATOM   2205  HG3 MET A 137     -18.664  -3.106  -8.219  1.00 93.89           H  
ATOM   2206  HE1 MET A 137     -20.598  -2.803  -6.558  1.00 93.89           H  
ATOM   2207  HE2 MET A 137     -20.856  -1.179  -7.209  1.00 93.89           H  
ATOM   2208  HE3 MET A 137     -22.242  -2.276  -7.007  1.00 93.89           H  
ATOM   2209  N   ARG A 138     -19.702   2.076 -10.522  1.00 91.22           N  
ATOM   2210  CA  ARG A 138     -19.399   3.488 -10.833  1.00 91.22           C  
ATOM   2211  C   ARG A 138     -18.645   4.226  -9.727  1.00 91.22           C  
ATOM   2212  O   ARG A 138     -17.763   5.017 -10.056  1.00 91.22           O  
ATOM   2213  CB  ARG A 138     -20.704   4.223 -11.198  1.00 91.22           C  
ATOM   2214  CG  ARG A 138     -20.465   5.680 -11.633  1.00 91.22           C  
ATOM   2215  CD  ARG A 138     -21.754   6.342 -12.140  1.00 91.22           C  
ATOM   2216  NE  ARG A 138     -21.490   7.718 -12.606  1.00 91.22           N  
ATOM   2217  CZ  ARG A 138     -22.192   8.398 -13.499  1.00 91.22           C  
ATOM   2218  NH1 ARG A 138     -23.281   7.952 -14.053  1.00 91.22           N1+
ATOM   2219  NH2 ARG A 138     -21.792   9.583 -13.869  1.00 91.22           N  
ATOM   2220  H   ARG A 138     -20.635   1.732 -10.702  1.00 91.22           H  
ATOM   2221  HA  ARG A 138     -18.727   3.499 -11.690  1.00 91.22           H  
ATOM   2222  HB2 ARG A 138     -21.187   3.688 -12.016  1.00 91.22           H  
ATOM   2223  HB3 ARG A 138     -21.376   4.216 -10.341  1.00 91.22           H  
ATOM   2224  HG2 ARG A 138     -20.090   6.258 -10.788  1.00 91.22           H  
ATOM   2225  HG3 ARG A 138     -19.721   5.696 -12.430  1.00 91.22           H  
ATOM   2226  HD2 ARG A 138     -22.482   6.371 -11.330  1.00 91.22           H  
ATOM   2227  HD3 ARG A 138     -22.168   5.744 -12.952  1.00 91.22           H  
ATOM   2228  HE  ARG A 138     -20.738   8.207 -12.141  1.00 91.22           H  
ATOM   2229 HH11 ARG A 138     -23.845   8.548 -14.641  1.00 91.22           H  
ATOM   2230 HH12 ARG A 138     -23.866   7.328 -13.516  1.00 91.22           H  
ATOM   2231 HH21 ARG A 138     -22.386  10.128 -14.478  1.00 91.22           H  
ATOM   2232 HH22 ARG A 138     -21.017  10.023 -13.394  1.00 91.22           H  
ATOM   2233  N   ASN A 139     -18.988   3.974  -8.466  1.00 89.66           N  
ATOM   2234  CA  ASN A 139     -18.413   4.671  -7.316  1.00 89.66           C  
ATOM   2235  C   ASN A 139     -17.155   3.973  -6.763  1.00 89.66           C  
ATOM   2236  O   ASN A 139     -16.544   4.465  -5.820  1.00 89.66           O  
ATOM   2237  CB  ASN A 139     -19.534   4.904  -6.286  1.00 89.66           C  
ATOM   2238  CG  ASN A 139     -20.553   5.931  -6.754  1.00 89.66           C  
ATOM   2239  ND2 ASN A 139     -21.809   5.769  -6.423  1.00 89.66           N  
ATOM   2240  OD1 ASN A 139     -20.252   6.878  -7.462  1.00 89.66           O  
ATOM   2241  H   ASN A 139     -19.674   3.257  -8.278  1.00 89.66           H  
ATOM   2242  HA  ASN A 139     -18.063   5.653  -7.637  1.00 89.66           H  
ATOM   2243  HB2 ASN A 139     -20.050   3.965  -6.088  1.00 89.66           H  
ATOM   2244  HB3 ASN A 139     -19.106   5.267  -5.352  1.00 89.66           H  
ATOM   2245 HD21 ASN A 139     -22.461   6.495  -6.682  1.00 89.66           H  
ATOM   2246 HD22 ASN A 139     -22.125   4.902  -6.012  1.00 89.66           H  
ATOM   2247  N   GLY A 140     -16.711   2.874  -7.386  1.00 91.27           N  
ATOM   2248  CA  GLY A 140     -15.484   2.175  -7.007  1.00 91.27           C  
ATOM   2249  C   GLY A 140     -15.571   1.497  -5.638  1.00 91.27           C  
ATOM   2250  O   GLY A 140     -16.656   1.133  -5.190  1.00 91.27           O  
ATOM   2251  H   GLY A 140     -17.249   2.503  -8.156  1.00 91.27           H  
ATOM   2252  HA2 GLY A 140     -14.666   2.895  -6.985  1.00 91.27           H  
ATOM   2253  HA3 GLY A 140     -15.258   1.413  -7.753  1.00 91.27           H  
ATOM   2254  N   GLY A 141     -14.410   1.276  -5.016  1.00 91.74           N  
ATOM   2255  CA  GLY A 141     -14.296   0.658  -3.695  1.00 91.74           C  
ATOM   2256  C   GLY A 141     -14.710   1.594  -2.561  1.00 91.74           C  
ATOM   2257  O   GLY A 141     -14.488   2.805  -2.613  1.00 91.74           O  
ATOM   2258  H   GLY A 141     -13.558   1.636  -5.420  1.00 91.74           H  
ATOM   2259  HA2 GLY A 141     -14.932  -0.226  -3.654  1.00 91.74           H  
ATOM   2260  HA3 GLY A 141     -13.269   0.340  -3.518  1.00 91.74           H  
ATOM   2261  N   LEU A 142     -15.301   1.014  -1.518  1.00 93.63           N  
ATOM   2262  CA  LEU A 142     -15.767   1.711  -0.323  1.00 93.63           C  
ATOM   2263  C   LEU A 142     -14.626   2.418   0.416  1.00 93.63           C  
ATOM   2264  O   LEU A 142     -14.867   3.437   1.056  1.00 93.63           O  
ATOM   2265  CB  LEU A 142     -16.455   0.666   0.572  1.00 93.63           C  
ATOM   2266  CG  LEU A 142     -16.930   1.167   1.941  1.00 93.63           C  
ATOM   2267  CD1 LEU A 142     -18.043   2.207   1.822  1.00 93.63           C  
ATOM   2268  CD2 LEU A 142     -17.450  -0.029   2.730  1.00 93.63           C  
ATOM   2269  H   LEU A 142     -15.465   0.018  -1.571  1.00 93.63           H  
ATOM   2270  HA  LEU A 142     -16.490   2.469  -0.623  1.00 93.63           H  
ATOM   2271  HB2 LEU A 142     -17.305   0.251   0.030  1.00 93.63           H  
ATOM   2272  HB3 LEU A 142     -15.748  -0.144   0.753  1.00 93.63           H  
ATOM   2273  HG  LEU A 142     -16.096   1.591   2.499  1.00 93.63           H  
ATOM   2274 HD11 LEU A 142     -17.659   3.098   1.325  1.00 93.63           H  
ATOM   2275 HD12 LEU A 142     -18.872   1.800   1.242  1.00 93.63           H  
ATOM   2276 HD13 LEU A 142     -18.393   2.491   2.814  1.00 93.63           H  
ATOM   2277 HD21 LEU A 142     -17.741   0.304   3.726  1.00 93.63           H  
ATOM   2278 HD22 LEU A 142     -16.668  -0.783   2.826  1.00 93.63           H  
ATOM   2279 HD23 LEU A 142     -18.311  -0.464   2.223  1.00 93.63           H  
ATOM   2280  N   ASP A 143     -13.394   1.914   0.309  1.00 89.35           N  
ATOM   2281  CA  ASP A 143     -12.178   2.524   0.860  1.00 89.35           C  
ATOM   2282  C   ASP A 143     -12.004   3.996   0.458  1.00 89.35           C  
ATOM   2283  O   ASP A 143     -11.548   4.794   1.275  1.00 89.35           O  
ATOM   2284  CB  ASP A 143     -10.943   1.700   0.442  1.00 89.35           C  
ATOM   2285  CG  ASP A 143     -10.693   1.627  -1.072  1.00 89.35           C  
ATOM   2286  OD1 ASP A 143     -11.675   1.432  -1.823  1.00 89.35           O  
ATOM   2287  OD2 ASP A 143      -9.515   1.714  -1.470  1.00 89.35           O1-
ATOM   2288  H   ASP A 143     -13.258   1.193  -0.385  1.00 89.35           H  
ATOM   2289  HA  ASP A 143     -12.247   2.501   1.947  1.00 89.35           H  
ATOM   2290  HB2 ASP A 143     -11.047   0.679   0.808  1.00 89.35           H  
ATOM   2291  HB3 ASP A 143     -10.067   2.130   0.928  1.00 89.35           H  
ATOM   2292  N   LYS A 144     -12.442   4.373  -0.749  1.00 84.65           N  
ATOM   2293  CA  LYS A 144     -12.373   5.749  -1.268  1.00 84.65           C  
ATOM   2294  C   LYS A 144     -13.437   6.685  -0.686  1.00 84.65           C  
ATOM   2295  O   LYS A 144     -13.316   7.897  -0.823  1.00 84.65           O  
ATOM   2296  CB  LYS A 144     -12.481   5.719  -2.799  1.00 84.65           C  
ATOM   2297  CG  LYS A 144     -11.357   4.891  -3.436  1.00 84.65           C  
ATOM   2298  CD  LYS A 144     -11.474   4.888  -4.961  1.00 84.65           C  
ATOM   2299  CE  LYS A 144     -10.369   3.984  -5.516  1.00 84.65           C  
ATOM   2300  NZ  LYS A 144     -10.393   3.925  -6.998  1.00 84.65           N1+
ATOM   2301  H   LYS A 144     -12.811   3.651  -1.351  1.00 84.65           H  
ATOM   2302  HA  LYS A 144     -11.412   6.181  -0.990  1.00 84.65           H  
ATOM   2303  HB2 LYS A 144     -12.424   6.740  -3.176  1.00 84.65           H  
ATOM   2304  HB3 LYS A 144     -13.447   5.302  -3.083  1.00 84.65           H  
ATOM   2305  HG2 LYS A 144     -11.415   3.860  -3.086  1.00 84.65           H  
ATOM   2306  HG3 LYS A 144     -10.393   5.308  -3.146  1.00 84.65           H  
ATOM   2307  HD2 LYS A 144     -11.358   5.905  -5.336  1.00 84.65           H  
ATOM   2308  HD3 LYS A 144     -12.452   4.500  -5.244  1.00 84.65           H  
ATOM   2309  HE2 LYS A 144     -10.499   2.989  -5.090  1.00 84.65           H  
ATOM   2310  HE3 LYS A 144      -9.408   4.358  -5.165  1.00 84.65           H  
ATOM   2311  HZ1 LYS A 144      -9.671   3.301  -7.329  1.00 84.65           H  
ATOM   2312  HZ2 LYS A 144     -11.287   3.580  -7.319  1.00 84.65           H  
ATOM   2313  HZ3 LYS A 144     -10.230   4.843  -7.385  1.00 84.65           H  
ATOM   2314  N   CYS A 145     -14.474   6.139  -0.053  1.00 79.97           N  
ATOM   2315  CA  CYS A 145     -15.607   6.889   0.501  1.00 79.97           C  
ATOM   2316  C   CYS A 145     -15.641   6.872   2.039  1.00 79.97           C  
ATOM   2317  O   CYS A 145     -16.587   7.388   2.640  1.00 79.97           O  
ATOM   2318  CB  CYS A 145     -16.913   6.335  -0.091  1.00 79.97           C  
ATOM   2319  SG  CYS A 145     -16.898   6.382  -1.907  1.00 79.97           S  
ATOM   2320  H   CYS A 145     -14.502   5.131   0.009  1.00 79.97           H  
ATOM   2321  HA  CYS A 145     -15.523   7.936   0.210  1.00 79.97           H  
ATOM   2322  HB2 CYS A 145     -17.048   5.304   0.236  1.00 79.97           H  
ATOM   2323  HB3 CYS A 145     -17.752   6.929   0.272  1.00 79.97           H  
ATOM   2324  HG  CYS A 145     -16.679   7.694  -2.037  1.00 79.97           H  
ATOM   2325  N   LEU A 146     -14.651   6.253   2.694  1.00 83.51           N  
ATOM   2326  CA  LEU A 146     -14.575   6.212   4.152  1.00 83.51           C  
ATOM   2327  C   LEU A 146     -14.181   7.582   4.707  1.00 83.51           C  
ATOM   2328  O   LEU A 146     -13.086   8.081   4.464  1.00 83.51           O  
ATOM   2329  CB  LEU A 146     -13.587   5.135   4.627  1.00 83.51           C  
ATOM   2330  CG  LEU A 146     -14.009   3.679   4.379  1.00 83.51           C  
ATOM   2331  CD1 LEU A 146     -12.933   2.758   4.954  1.00 83.51           C  
ATOM   2332  CD2 LEU A 146     -15.353   3.326   5.022  1.00 83.51           C  
ATOM   2333  H   LEU A 146     -13.891   5.861   2.157  1.00 83.51           H  
ATOM   2334  HA  LEU A 146     -15.565   5.975   4.542  1.00 83.51           H  
ATOM   2335  HB2 LEU A 146     -13.442   5.267   5.700  1.00 83.51           H  
ATOM   2336  HB3 LEU A 146     -12.628   5.309   4.138  1.00 83.51           H  
ATOM   2337  HG  LEU A 146     -14.067   3.489   3.307  1.00 83.51           H  
ATOM   2338 HD11 LEU A 146     -12.762   3.002   6.002  1.00 83.51           H  
ATOM   2339 HD12 LEU A 146     -12.008   2.906   4.396  1.00 83.51           H  
ATOM   2340 HD13 LEU A 146     -13.247   1.719   4.855  1.00 83.51           H  
ATOM   2341 HD21 LEU A 146     -16.155   3.846   4.498  1.00 83.51           H  
ATOM   2342 HD22 LEU A 146     -15.346   3.621   6.072  1.00 83.51           H  
ATOM   2343 HD23 LEU A 146     -15.537   2.255   4.939  1.00 83.51           H  
ATOM   2344  N   SER A 147     -15.052   8.145   5.535  1.00 75.39           N  
ATOM   2345  CA  SER A 147     -14.809   9.388   6.266  1.00 75.39           C  
ATOM   2346  C   SER A 147     -15.146   9.200   7.741  1.00 75.39           C  
ATOM   2347  O   SER A 147     -15.936   8.323   8.111  1.00 75.39           O  
ATOM   2348  CB  SER A 147     -15.616  10.548   5.675  1.00 75.39           C  
ATOM   2349  OG  SER A 147     -15.480  10.621   4.268  1.00 75.39           O  
ATOM   2350  H   SER A 147     -15.946   7.694   5.667  1.00 75.39           H  
ATOM   2351  HA  SER A 147     -13.754   9.653   6.200  1.00 75.39           H  
ATOM   2352  HB2 SER A 147     -15.278  11.483   6.121  1.00 75.39           H  
ATOM   2353  HB3 SER A 147     -16.669  10.406   5.915  1.00 75.39           H  
ATOM   2354  HG  SER A 147     -14.549  10.564   4.039  1.00 75.39           H  
ATOM   2355  N   ASP A 148     -14.548  10.023   8.593  1.00 69.83           N  
ATOM   2356  CA  ASP A 148     -14.833  10.039  10.027  1.00 69.83           C  
ATOM   2357  C   ASP A 148     -16.295  10.425  10.333  1.00 69.83           C  
ATOM   2358  O   ASP A 148     -17.096  10.713   9.439  1.00 69.83           O  
ATOM   2359  CB  ASP A 148     -13.822  10.968  10.715  1.00 69.83           C  
ATOM   2360  CG  ASP A 148     -14.104  12.462  10.509  1.00 69.83           C  
ATOM   2361  OD1 ASP A 148     -14.924  12.833   9.636  1.00 69.83           O  
ATOM   2362  OD2 ASP A 148     -13.582  13.255  11.312  1.00 69.83           O1-
ATOM   2363  H   ASP A 148     -14.014  10.798   8.227  1.00 69.83           H  
ATOM   2364  HA  ASP A 148     -14.675   9.036  10.424  1.00 69.83           H  
ATOM   2365  HB2 ASP A 148     -12.818  10.738  10.357  1.00 69.83           H  
ATOM   2366  HB3 ASP A 148     -13.843  10.758  11.784  1.00 69.83           H  
ATOM   2367  N   GLU A 149     -16.685  10.425  11.607  1.00 73.35           N  
ATOM   2368  CA  GLU A 149     -18.051  10.785  12.010  1.00 73.35           C  
ATOM   2369  C   GLU A 149     -18.416  12.244  11.701  1.00 73.35           C  
ATOM   2370  O   GLU A 149     -19.601  12.577  11.710  1.00 73.35           O  
ATOM   2371  CB  GLU A 149     -18.264  10.525  13.509  1.00 73.35           C  
ATOM   2372  CG  GLU A 149     -18.010   9.072  13.925  1.00 73.35           C  
ATOM   2373  CD  GLU A 149     -16.624   8.861  14.546  1.00 73.35           C  
ATOM   2374  OE1 GLU A 149     -16.548   8.364  15.694  1.00 73.35           O  
ATOM   2375  OE2 GLU A 149     -15.591   9.192  13.930  1.00 73.35           O1-
ATOM   2376  H   GLU A 149     -16.037  10.130  12.323  1.00 73.35           H  
ATOM   2377  HA  GLU A 149     -18.752  10.159  11.457  1.00 73.35           H  
ATOM   2378  HB2 GLU A 149     -17.631  11.194  14.092  1.00 73.35           H  
ATOM   2379  HB3 GLU A 149     -19.302  10.759  13.744  1.00 73.35           H  
ATOM   2380  HG2 GLU A 149     -18.129   8.433  13.051  1.00 73.35           H  
ATOM   2381  HG3 GLU A 149     -18.770   8.787  14.653  1.00 73.35           H  
ATOM   2382  N   THR A 150     -17.448  13.117  11.403  1.00 60.75           N  
ATOM   2383  CA  THR A 150     -17.670  14.559  11.208  1.00 60.75           C  
ATOM   2384  C   THR A 150     -17.954  14.942   9.753  1.00 60.75           C  
ATOM   2385  O   THR A 150     -18.656  15.924   9.513  1.00 60.75           O  
ATOM   2386  CB  THR A 150     -16.512  15.402  11.772  1.00 60.75           C  
ATOM   2387  CG2 THR A 150     -16.123  15.019  13.200  1.00 60.75           C  
ATOM   2388  OG1 THR A 150     -15.364  15.375  10.962  1.00 60.75           O  
ATOM   2389  H   THR A 150     -16.505  12.775  11.283  1.00 60.75           H  
ATOM   2390  HA  THR A 150     -18.557  14.848  11.772  1.00 60.75           H  
ATOM   2391  HB  THR A 150     -16.857  16.435  11.794  1.00 60.75           H  
ATOM   2392  HG1 THR A 150     -14.841  14.581  11.093  1.00 60.75           H  
ATOM   2393 HG21 THR A 150     -17.005  15.035  13.841  1.00 60.75           H  
ATOM   2394 HG22 THR A 150     -15.392  15.737  13.572  1.00 60.75           H  
ATOM   2395 HG23 THR A 150     -15.674  14.026  13.214  1.00 60.75           H  
ATOM   2396  N   SER A 151     -17.505  14.137   8.783  1.00 66.92           N  
ATOM   2397  CA  SER A 151     -17.583  14.429   7.341  1.00 66.92           C  
ATOM   2398  C   SER A 151     -18.062  13.242   6.476  1.00 66.92           C  
ATOM   2399  O   SER A 151     -18.346  12.156   6.977  1.00 66.92           O  
ATOM   2400  CB  SER A 151     -16.201  14.905   6.899  1.00 66.92           C  
ATOM   2401  OG  SER A 151     -15.280  13.847   7.050  1.00 66.92           O  
ATOM   2402  H   SER A 151     -16.877  13.398   9.063  1.00 66.92           H  
ATOM   2403  HA  SER A 151     -18.277  15.254   7.175  1.00 66.92           H  
ATOM   2404  HB2 SER A 151     -16.229  15.212   5.853  1.00 66.92           H  
ATOM   2405  HB3 SER A 151     -15.888  15.755   7.506  1.00 66.92           H  
ATOM   2406  HG  SER A 151     -15.099  13.701   7.981  1.00 66.92           H  
ATOM   2407  N   GLU A 152     -18.338  13.412   5.170  1.00  0.00           N  
ATOM   2408  CA  GLU A 152     -18.709  12.366   4.221  1.00  0.00           C  
ATOM   2409  C   GLU A 152     -20.181  12.048   4.316  1.00  0.00           C  
ATOM   2410  O   GLU A 152     -21.050  12.881   4.567  1.00  0.00           O  
ATOM   2411  CB  GLU A 152     -17.859  11.091   4.487  1.00  0.00           C  
ATOM   2412  CG  GLU A 152     -16.328  11.224   4.200  1.00  0.00           C  
ATOM   2413  CD  GLU A 152     -15.886  11.568   2.790  1.00  0.00           C  
ATOM   2414  OE1 GLU A 152     -16.290  10.907   1.813  1.00  0.00           O  
ATOM   2415  OE2 GLU A 152     -15.119  12.545   2.669  1.00  0.00           O1-
ATOM   2416  H   GLU A 152     -18.283  14.355   4.812  1.00  0.00           H  
ATOM   2417  HA  GLU A 152     -18.505  12.729   3.198  1.00  0.00           H  
ATOM   2418 2HB  GLU A 152     -18.256  10.245   3.889  1.00  0.00           H  
ATOM   2419 3HB  GLU A 152     -17.986  10.765   5.538  1.00  0.00           H  
ATOM   2420 2HG  GLU A 152     -15.789  10.304   4.477  1.00  0.00           H  
ATOM   2421 3HG  GLU A 152     -15.876  12.027   4.805  1.00  0.00           H  
ATOM   2422  N   HIS A 153     -20.570  10.765   4.016  1.00 79.16           N  
ATOM   2423  CA  HIS A 153     -21.970  10.337   3.908  1.00 79.16           C  
ATOM   2424  C   HIS A 153     -22.744  10.412   5.229  1.00 79.16           C  
ATOM   2425  O   HIS A 153     -22.186  10.158   6.304  1.00 79.16           O  
ATOM   2426  CB  HIS A 153     -22.041   8.923   3.323  1.00 79.16           C  
ATOM   2427  CG  HIS A 153     -21.562   8.873   1.900  1.00 79.16           C  
ATOM   2428  CD2 HIS A 153     -20.414   8.283   1.444  1.00 79.16           C  
ATOM   2429  ND1 HIS A 153     -22.162   9.491   0.824  1.00 79.16           N  
ATOM   2430  CE1 HIS A 153     -21.385   9.290  -0.253  1.00 79.16           C  
ATOM   2431  NE2 HIS A 153     -20.312   8.559   0.080  1.00 79.16           N  
ATOM   2432  H   HIS A 153     -19.850  10.110   3.744  1.00 79.16           H  
ATOM   2433  HA  HIS A 153     -22.468  11.010   3.210  1.00 79.16           H  
ATOM   2434  HB2 HIS A 153     -21.453   8.240   3.936  1.00 79.16           H  
ATOM   2435  HB3 HIS A 153     -23.077   8.587   3.339  1.00 79.16           H  
ATOM   2436  HD1 HIS A 153     -23.044   9.982   0.823  1.00 79.16           H  
ATOM   2437  HD2 HIS A 153     -19.691   7.741   2.035  1.00 79.16           H  
ATOM   2438  HE1 HIS A 153     -21.595   9.644  -1.251  1.00 79.16           H  
ATOM   2439  N   ASP A 154     -24.039  10.726   5.123  1.00 81.45           N  
ATOM   2440  CA  ASP A 154     -24.977  10.713   6.242  1.00 81.45           C  
ATOM   2441  C   ASP A 154     -25.163   9.308   6.843  1.00 81.45           C  
ATOM   2442  O   ASP A 154     -24.746   8.286   6.285  1.00 81.45           O  
ATOM   2443  CB  ASP A 154     -26.319  11.352   5.831  1.00 81.45           C  
ATOM   2444  CG  ASP A 154     -27.089  10.580   4.750  1.00 81.45           C  
ATOM   2445  OD1 ASP A 154     -27.181   9.336   4.845  1.00 81.45           O  
ATOM   2446  OD2 ASP A 154     -27.590  11.235   3.822  1.00 81.45           O1-
ATOM   2447  H   ASP A 154     -24.427  10.888   4.204  1.00 81.45           H  
ATOM   2448  HA  ASP A 154     -24.554  11.337   7.029  1.00 81.45           H  
ATOM   2449  HB2 ASP A 154     -26.122  12.365   5.479  1.00 81.45           H  
ATOM   2450  HB3 ASP A 154     -26.954  11.432   6.713  1.00 81.45           H  
ATOM   2451  N   TRP A 155     -25.798   9.264   8.016  1.00 88.86           N  
ATOM   2452  CA  TRP A 155     -26.039   8.012   8.727  1.00 88.86           C  
ATOM   2453  C   TRP A 155     -26.876   7.021   7.911  1.00 88.86           C  
ATOM   2454  O   TRP A 155     -26.561   5.834   7.897  1.00 88.86           O  
ATOM   2455  CB  TRP A 155     -26.733   8.299  10.062  1.00 88.86           C  
ATOM   2456  CG  TRP A 155     -27.108   7.053  10.799  1.00 88.86           C  
ATOM   2457  CD1 TRP A 155     -28.367   6.648  11.081  1.00 88.86           C  
ATOM   2458  CD2 TRP A 155     -26.233   5.963  11.218  1.00 88.86           C  
ATOM   2459  CE2 TRP A 155     -27.040   4.917  11.753  1.00 88.86           C  
ATOM   2460  CE3 TRP A 155     -24.839   5.741  11.163  1.00 88.86           C  
ATOM   2461  NE1 TRP A 155     -28.331   5.387  11.644  1.00 88.86           N  
ATOM   2462  CZ2 TRP A 155     -26.490   3.715  12.221  1.00 88.86           C  
ATOM   2463  CZ3 TRP A 155     -24.283   4.527  11.603  1.00 88.86           C  
ATOM   2464  CH2 TRP A 155     -25.102   3.517  12.138  1.00 88.86           C  
ATOM   2465  H   TRP A 155     -26.133  10.125   8.423  1.00 88.86           H  
ATOM   2466  HA  TRP A 155     -25.081   7.531   8.925  1.00 88.86           H  
ATOM   2467  HB2 TRP A 155     -27.636   8.880   9.877  1.00 88.86           H  
ATOM   2468  HB3 TRP A 155     -26.074   8.891  10.697  1.00 88.86           H  
ATOM   2469  HD1 TRP A 155     -29.267   7.193  10.837  1.00 88.86           H  
ATOM   2470  HE1 TRP A 155     -29.158   4.824  11.782  1.00 88.86           H  
ATOM   2471  HE3 TRP A 155     -24.196   6.516  10.774  1.00 88.86           H  
ATOM   2472  HZ2 TRP A 155     -27.128   2.949  12.637  1.00 88.86           H  
ATOM   2473  HZ3 TRP A 155     -23.215   4.378  11.529  1.00 88.86           H  
ATOM   2474  HH2 TRP A 155     -24.664   2.591  12.479  1.00 88.86           H  
ATOM   2475  N   CYS A 156     -27.907   7.491   7.203  1.00 86.40           N  
ATOM   2476  CA  CYS A 156     -28.817   6.622   6.454  1.00 86.40           C  
ATOM   2477  C   CYS A 156     -28.078   5.875   5.336  1.00 86.40           C  
ATOM   2478  O   CYS A 156     -28.253   4.669   5.160  1.00 86.40           O  
ATOM   2479  CB  CYS A 156     -29.963   7.463   5.874  1.00 86.40           C  
ATOM   2480  SG  CYS A 156     -30.989   8.156   7.204  1.00 86.40           S  
ATOM   2481  H   CYS A 156     -28.003   8.490   7.090  1.00 86.40           H  
ATOM   2482  HA  CYS A 156     -29.234   5.871   7.124  1.00 86.40           H  
ATOM   2483  HB2 CYS A 156     -29.566   8.264   5.251  1.00 86.40           H  
ATOM   2484  HB3 CYS A 156     -30.588   6.823   5.252  1.00 86.40           H  
ATOM   2485  HG  CYS A 156     -30.130   9.101   7.596  1.00 86.40           H  
ATOM   2486  N   THR A 157     -27.198   6.576   4.626  1.00 89.41           N  
ATOM   2487  CA  THR A 157     -26.350   6.017   3.573  1.00 89.41           C  
ATOM   2488  C   THR A 157     -25.359   5.013   4.156  1.00 89.41           C  
ATOM   2489  O   THR A 157     -25.256   3.892   3.660  1.00 89.41           O  
ATOM   2490  CB  THR A 157     -25.599   7.143   2.853  1.00 89.41           C  
ATOM   2491  CG2 THR A 157     -24.783   6.624   1.666  1.00 89.41           C  
ATOM   2492  OG1 THR A 157     -26.497   8.104   2.352  1.00 89.41           O  
ATOM   2493  H   THR A 157     -27.129   7.566   4.811  1.00 89.41           H  
ATOM   2494  HA  THR A 157     -26.974   5.499   2.846  1.00 89.41           H  
ATOM   2495  HB  THR A 157     -24.935   7.632   3.565  1.00 89.41           H  
ATOM   2496  HG1 THR A 157     -26.842   8.614   3.088  1.00 89.41           H  
ATOM   2497 HG21 THR A 157     -23.975   5.980   2.012  1.00 89.41           H  
ATOM   2498 HG22 THR A 157     -24.350   7.466   1.127  1.00 89.41           H  
ATOM   2499 HG23 THR A 157     -25.428   6.064   0.988  1.00 89.41           H  
ATOM   2500  N   ARG A 158     -24.669   5.359   5.253  1.00 92.90           N  
ATOM   2501  CA  ARG A 158     -23.722   4.443   5.916  1.00 92.90           C  
ATOM   2502  C   ARG A 158     -24.404   3.189   6.452  1.00 92.90           C  
ATOM   2503  O   ARG A 158     -23.874   2.093   6.288  1.00 92.90           O  
ATOM   2504  CB  ARG A 158     -23.002   5.160   7.059  1.00 92.90           C  
ATOM   2505  CG  ARG A 158     -22.014   6.214   6.548  1.00 92.90           C  
ATOM   2506  CD  ARG A 158     -21.238   6.737   7.750  1.00 92.90           C  
ATOM   2507  NE  ARG A 158     -20.506   7.977   7.443  1.00 92.90           N  
ATOM   2508  CZ  ARG A 158     -19.387   8.397   8.004  1.00 92.90           C  
ATOM   2509  NH1 ARG A 158     -18.671   7.702   8.833  1.00 92.90           N1+
ATOM   2510  NH2 ARG A 158     -18.934   9.572   7.725  1.00 92.90           N  
ATOM   2511  H   ARG A 158     -24.822   6.278   5.642  1.00 92.90           H  
ATOM   2512  HA  ARG A 158     -22.987   4.095   5.190  1.00 92.90           H  
ATOM   2513  HB2 ARG A 158     -22.454   4.420   7.642  1.00 92.90           H  
ATOM   2514  HB3 ARG A 158     -23.734   5.631   7.714  1.00 92.90           H  
ATOM   2515  HG2 ARG A 158     -22.552   7.030   6.065  1.00 92.90           H  
ATOM   2516  HG3 ARG A 158     -21.320   5.768   5.835  1.00 92.90           H  
ATOM   2517  HD2 ARG A 158     -20.563   5.953   8.091  1.00 92.90           H  
ATOM   2518  HD3 ARG A 158     -21.956   6.930   8.546  1.00 92.90           H  
ATOM   2519  HE  ARG A 158     -20.995   8.658   6.879  1.00 92.90           H  
ATOM   2520 HH11 ARG A 158     -17.732   8.037   8.992  1.00 92.90           H  
ATOM   2521 HH12 ARG A 158     -18.827   6.706   8.890  1.00 92.90           H  
ATOM   2522 HH21 ARG A 158     -18.122   9.924   8.211  1.00 92.90           H  
ATOM   2523 HH22 ARG A 158     -19.411  10.195   7.089  1.00 92.90           H  
ATOM   2524  N   TYR A 159     -25.580   3.337   7.051  1.00 93.67           N  
ATOM   2525  CA  TYR A 159     -26.383   2.219   7.530  1.00 93.67           C  
ATOM   2526  C   TYR A 159     -26.835   1.313   6.377  1.00 93.67           C  
ATOM   2527  O   TYR A 159     -26.686   0.097   6.470  1.00 93.67           O  
ATOM   2528  CB  TYR A 159     -27.579   2.758   8.319  1.00 93.67           C  
ATOM   2529  CG  TYR A 159     -28.443   1.639   8.850  1.00 93.67           C  
ATOM   2530  CD1 TYR A 159     -29.529   1.168   8.090  1.00 93.67           C  
ATOM   2531  CD2 TYR A 159     -28.105   1.014  10.064  1.00 93.67           C  
ATOM   2532  CE1 TYR A 159     -30.261   0.057   8.536  1.00 93.67           C  
ATOM   2533  CE2 TYR A 159     -28.855  -0.084  10.523  1.00 93.67           C  
ATOM   2534  CZ  TYR A 159     -29.925  -0.572   9.750  1.00 93.67           C  
ATOM   2535  OH  TYR A 159     -30.655  -1.619  10.198  1.00 93.67           O  
ATOM   2536  H   TYR A 159     -25.938   4.271   7.186  1.00 93.67           H  
ATOM   2537  HA  TYR A 159     -25.778   1.613   8.204  1.00 93.67           H  
ATOM   2538  HB2 TYR A 159     -27.218   3.357   9.155  1.00 93.67           H  
ATOM   2539  HB3 TYR A 159     -28.180   3.405   7.680  1.00 93.67           H  
ATOM   2540  HD1 TYR A 159     -29.784   1.636   7.150  1.00 93.67           H  
ATOM   2541  HD2 TYR A 159     -27.268   1.386  10.636  1.00 93.67           H  
ATOM   2542  HE1 TYR A 159     -31.081  -0.326   7.946  1.00 93.67           H  
ATOM   2543  HE2 TYR A 159     -28.622  -0.558  11.466  1.00 93.67           H  
ATOM   2544  HH  TYR A 159     -30.430  -1.873  11.096  1.00 93.67           H  
ATOM   2545  N   SER A 160     -27.311   1.891   5.268  1.00 93.06           N  
ATOM   2546  CA  SER A 160     -27.678   1.144   4.056  1.00 93.06           C  
ATOM   2547  C   SER A 160     -26.500   0.327   3.511  1.00 93.06           C  
ATOM   2548  O   SER A 160     -26.655  -0.848   3.176  1.00 93.06           O  
ATOM   2549  CB  SER A 160     -28.180   2.122   2.990  1.00 93.06           C  
ATOM   2550  OG  SER A 160     -28.642   1.422   1.853  1.00 93.06           O  
ATOM   2551  H   SER A 160     -27.438   2.893   5.265  1.00 93.06           H  
ATOM   2552  HA  SER A 160     -28.485   0.451   4.296  1.00 93.06           H  
ATOM   2553  HB2 SER A 160     -27.371   2.792   2.697  1.00 93.06           H  
ATOM   2554  HB3 SER A 160     -28.998   2.715   3.399  1.00 93.06           H  
ATOM   2555  HG  SER A 160     -28.703   2.040   1.121  1.00 93.06           H  
ATOM   2556  N   ILE A 161     -25.294   0.909   3.515  1.00 96.21           N  
ATOM   2557  CA  ILE A 161     -24.060   0.206   3.143  1.00 96.21           C  
ATOM   2558  C   ILE A 161     -23.773  -0.948   4.118  1.00 96.21           C  
ATOM   2559  O   ILE A 161     -23.571  -2.080   3.685  1.00 96.21           O  
ATOM   2560  CB  ILE A 161     -22.879   1.196   3.026  1.00 96.21           C  
ATOM   2561  CG1 ILE A 161     -23.090   2.142   1.821  1.00 96.21           C  
ATOM   2562  CG2 ILE A 161     -21.533   0.462   2.873  1.00 96.21           C  
ATOM   2563  CD1 ILE A 161     -22.151   3.354   1.829  1.00 96.21           C  
ATOM   2564  H   ILE A 161     -25.236   1.887   3.761  1.00 96.21           H  
ATOM   2565  HA  ILE A 161     -24.216  -0.229   2.156  1.00 96.21           H  
ATOM   2566  HB  ILE A 161     -22.835   1.792   3.937  1.00 96.21           H  
ATOM   2567 HG12 ILE A 161     -22.951   1.589   0.892  1.00 96.21           H  
ATOM   2568 HG13 ILE A 161     -24.112   2.520   1.819  1.00 96.21           H  
ATOM   2569 HG21 ILE A 161     -20.712   1.179   2.835  1.00 96.21           H  
ATOM   2570 HG22 ILE A 161     -21.528  -0.134   1.960  1.00 96.21           H  
ATOM   2571 HG23 ILE A 161     -21.348  -0.192   3.725  1.00 96.21           H  
ATOM   2572 HD11 ILE A 161     -22.456   4.041   1.039  1.00 96.21           H  
ATOM   2573 HD12 ILE A 161     -22.215   3.871   2.786  1.00 96.21           H  
ATOM   2574 HD13 ILE A 161     -21.121   3.047   1.642  1.00 96.21           H  
ATOM   2575  N   ILE A 162     -23.789  -0.703   5.432  1.00 97.55           N  
ATOM   2576  CA  ILE A 162     -23.562  -1.749   6.449  1.00 97.55           C  
ATOM   2577  C   ILE A 162     -24.539  -2.909   6.250  1.00 97.55           C  
ATOM   2578  O   ILE A 162     -24.127  -4.069   6.183  1.00 97.55           O  
ATOM   2579  CB  ILE A 162     -23.678  -1.157   7.874  1.00 97.55           C  
ATOM   2580  CG1 ILE A 162     -22.458  -0.260   8.169  1.00 97.55           C  
ATOM   2581  CG2 ILE A 162     -23.801  -2.260   8.947  1.00 97.55           C  
ATOM   2582  CD1 ILE A 162     -22.671   0.707   9.341  1.00 97.55           C  
ATOM   2583  H   ILE A 162     -23.969   0.242   5.739  1.00 97.55           H  
ATOM   2584  HA  ILE A 162     -22.558  -2.155   6.321  1.00 97.55           H  
ATOM   2585  HB  ILE A 162     -24.579  -0.544   7.923  1.00 97.55           H  
ATOM   2586 HG12 ILE A 162     -21.586  -0.883   8.368  1.00 97.55           H  
ATOM   2587 HG13 ILE A 162     -22.234   0.343   7.289  1.00 97.55           H  
ATOM   2588 HG21 ILE A 162     -23.746  -1.838   9.950  1.00 97.55           H  
ATOM   2589 HG22 ILE A 162     -23.007  -2.997   8.825  1.00 97.55           H  
ATOM   2590 HG23 ILE A 162     -24.763  -2.766   8.864  1.00 97.55           H  
ATOM   2591 HD11 ILE A 162     -21.783   1.330   9.453  1.00 97.55           H  
ATOM   2592 HD12 ILE A 162     -23.527   1.351   9.140  1.00 97.55           H  
ATOM   2593 HD13 ILE A 162     -22.837   0.167  10.273  1.00 97.55           H  
ATOM   2594  N   LYS A 163     -25.829  -2.597   6.111  1.00 97.05           N  
ATOM   2595  CA  LYS A 163     -26.877  -3.597   5.941  1.00 97.05           C  
ATOM   2596  C   LYS A 163     -26.708  -4.381   4.645  1.00 97.05           C  
ATOM   2597  O   LYS A 163     -26.758  -5.605   4.685  1.00 97.05           O  
ATOM   2598  CB  LYS A 163     -28.243  -2.910   6.039  1.00 97.05           C  
ATOM   2599  CG  LYS A 163     -29.346  -3.966   5.955  1.00 97.05           C  
ATOM   2600  CD  LYS A 163     -30.721  -3.357   6.194  1.00 97.05           C  
ATOM   2601  CE  LYS A 163     -31.732  -4.464   5.910  1.00 97.05           C  
ATOM   2602  NZ  LYS A 163     -33.109  -3.967   5.995  1.00 97.05           N1+
ATOM   2603  H   LYS A 163     -26.093  -1.624   6.156  1.00 97.05           H  
ATOM   2604  HA  LYS A 163     -26.795  -4.322   6.750  1.00 97.05           H  
ATOM   2605  HB2 LYS A 163     -28.360  -2.189   5.230  1.00 97.05           H  
ATOM   2606  HB3 LYS A 163     -28.316  -2.387   6.992  1.00 97.05           H  
ATOM   2607  HG2 LYS A 163     -29.168  -4.739   6.702  1.00 97.05           H  
ATOM   2608  HG3 LYS A 163     -29.334  -4.422   4.965  1.00 97.05           H  
ATOM   2609  HD2 LYS A 163     -30.880  -2.524   5.509  1.00 97.05           H  
ATOM   2610  HD3 LYS A 163     -30.811  -3.011   7.224  1.00 97.05           H  
ATOM   2611  HE2 LYS A 163     -31.548  -4.833   4.901  1.00 97.05           H  
ATOM   2612  HE3 LYS A 163     -31.590  -5.293   6.602  1.00 97.05           H  
ATOM   2613  HZ1 LYS A 163     -33.745  -4.499   5.419  1.00 97.05           H  
ATOM   2614  HZ2 LYS A 163     -33.461  -3.987   6.941  1.00 97.05           H  
ATOM   2615  HZ3 LYS A 163     -33.161  -2.976   5.804  1.00 97.05           H  
ATOM   2616  N   GLY A 164     -26.447  -3.712   3.524  1.00 97.68           N  
ATOM   2617  CA  GLY A 164     -26.242  -4.384   2.242  1.00 97.68           C  
ATOM   2618  C   GLY A 164     -25.038  -5.332   2.254  1.00 97.68           C  
ATOM   2619  O   GLY A 164     -25.131  -6.439   1.729  1.00 97.68           O  
ATOM   2620  H   GLY A 164     -26.425  -2.703   3.554  1.00 97.68           H  
ATOM   2621  HA2 GLY A 164     -27.131  -4.963   1.993  1.00 97.68           H  
ATOM   2622  HA3 GLY A 164     -26.093  -3.629   1.471  1.00 97.68           H  
ATOM   2623  N   ILE A 165     -23.932  -4.964   2.914  1.00 98.35           N  
ATOM   2624  CA  ILE A 165     -22.788  -5.877   3.100  1.00 98.35           C  
ATOM   2625  C   ILE A 165     -23.214  -7.101   3.923  1.00 98.35           C  
ATOM   2626  O   ILE A 165     -22.889  -8.228   3.552  1.00 98.35           O  
ATOM   2627  CB  ILE A 165     -21.590  -5.157   3.761  1.00 98.35           C  
ATOM   2628  CG1 ILE A 165     -21.065  -3.997   2.887  1.00 98.35           C  
ATOM   2629  CG2 ILE A 165     -20.431  -6.142   4.016  1.00 98.35           C  
ATOM   2630  CD1 ILE A 165     -20.189  -3.015   3.675  1.00 98.35           C  
ATOM   2631  H   ILE A 165     -23.895  -4.046   3.333  1.00 98.35           H  
ATOM   2632  HA  ILE A 165     -22.471  -6.242   2.123  1.00 98.35           H  
ATOM   2633  HB  ILE A 165     -21.921  -4.756   4.719  1.00 98.35           H  
ATOM   2634 HG12 ILE A 165     -21.898  -3.431   2.470  1.00 98.35           H  
ATOM   2635 HG13 ILE A 165     -20.498  -4.397   2.046  1.00 98.35           H  
ATOM   2636 HG21 ILE A 165     -20.091  -6.576   3.076  1.00 98.35           H  
ATOM   2637 HG22 ILE A 165     -19.595  -5.638   4.502  1.00 98.35           H  
ATOM   2638 HG23 ILE A 165     -20.749  -6.949   4.676  1.00 98.35           H  
ATOM   2639 HD11 ILE A 165     -20.717  -2.682   4.569  1.00 98.35           H  
ATOM   2640 HD12 ILE A 165     -19.973  -2.143   3.058  1.00 98.35           H  
ATOM   2641 HD13 ILE A 165     -19.246  -3.482   3.961  1.00 98.35           H  
ATOM   2642  N   TYR A 166     -23.978  -6.911   4.990  1.00  0.00           N  
ATOM   2643  CA  TYR A 166     -24.422  -8.005   5.849  1.00  0.00           C  
ATOM   2644  C   TYR A 166     -25.392  -8.904   5.121  1.00  0.00           C  
ATOM   2645  O   TYR A 166     -25.282 -10.151   5.233  1.00  0.00           O  
ATOM   2646  CB  TYR A 166     -25.135  -7.459   7.120  1.00  0.00           C  
ATOM   2647  CG  TYR A 166     -24.238  -6.843   8.201  1.00  0.00           C  
ATOM   2648  CD1 TYR A 166     -24.177  -5.456   8.372  1.00  0.00           C  
ATOM   2649  CD2 TYR A 166     -23.480  -7.674   9.032  1.00  0.00           C  
ATOM   2650  CE1 TYR A 166     -23.371  -4.910   9.366  1.00  0.00           C  
ATOM   2651  CE2 TYR A 166     -22.674  -7.126  10.025  1.00  0.00           C  
ATOM   2652  CZ  TYR A 166     -22.620  -5.744  10.191  1.00  0.00           C  
ATOM   2653  OH  TYR A 166     -21.832  -5.203  11.168  1.00  0.00           O  
ATOM   2654  H   TYR A 166     -24.265  -5.970   5.218  1.00  0.00           H  
ATOM   2655  HA  TYR A 166     -23.545  -8.614   6.136  1.00  0.00           H  
ATOM   2656 2HB  TYR A 166     -25.720  -8.270   7.596  1.00  0.00           H  
ATOM   2657 3HB  TYR A 166     -25.910  -6.724   6.820  1.00  0.00           H  
ATOM   2658 1HD  TYR A 166     -24.761  -4.801   7.740  1.00  0.00           H  
ATOM   2659 2HD  TYR A 166     -23.526  -8.748   8.915  1.00  0.00           H  
ATOM   2660 1HE  TYR A 166     -23.327  -3.840   9.504  1.00  0.00           H  
ATOM   2661 2HE  TYR A 166     -22.099  -7.779  10.663  1.00  0.00           H  
ATOM   2662  HH  TYR A 166     -21.395  -5.918  11.635  1.00  0.00           H  
ATOM   2663  N   GLU A 167     -26.317  -8.401   4.291  1.00 98.05           N  
ATOM   2664  CA  GLU A 167     -27.218  -9.190   3.437  1.00 98.05           C  
ATOM   2665  C   GLU A 167     -26.438  -9.981   2.376  1.00 98.05           C  
ATOM   2666  O   GLU A 167     -26.701 -11.164   2.170  1.00 98.05           O  
ATOM   2667  CB  GLU A 167     -28.247  -8.265   2.758  1.00 98.05           C  
ATOM   2668  CG  GLU A 167     -29.303  -7.706   3.730  1.00 98.05           C  
ATOM   2669  CD  GLU A 167     -30.326  -6.769   3.055  1.00 98.05           C  
ATOM   2670  OE1 GLU A 167     -31.425  -6.568   3.617  1.00 98.05           O  
ATOM   2671  OE2 GLU A 167     -30.075  -6.230   1.952  1.00 98.05           O1-
ATOM   2672  H   GLU A 167     -26.391  -7.395   4.253  1.00 98.05           H  
ATOM   2673  HA  GLU A 167     -27.752  -9.920   4.046  1.00 98.05           H  
ATOM   2674  HB2 GLU A 167     -28.768  -8.831   1.986  1.00 98.05           H  
ATOM   2675  HB3 GLU A 167     -27.719  -7.441   2.279  1.00 98.05           H  
ATOM   2676  HG2 GLU A 167     -29.833  -8.548   4.177  1.00 98.05           H  
ATOM   2677  HG3 GLU A 167     -28.811  -7.165   4.538  1.00 98.05           H  
ATOM   2678  N   SER A 168     -25.422  -9.377   1.749  1.00  0.00           N  
ATOM   2679  CA  SER A 168     -24.533 -10.050   0.806  1.00  0.00           C  
ATOM   2680  C   SER A 168     -23.791 -11.183   1.476  1.00  0.00           C  
ATOM   2681  O   SER A 168     -23.753 -12.301   0.933  1.00  0.00           O  
ATOM   2682  CB  SER A 168     -23.558  -9.040   0.151  1.00  0.00           C  
ATOM   2683  OG  SER A 168     -22.673  -8.427   1.096  1.00  0.00           O  
ATOM   2684  H   SER A 168     -25.260  -8.399   1.939  1.00  0.00           H  
ATOM   2685  HA  SER A 168     -25.156 -10.500   0.012  1.00  0.00           H  
ATOM   2686 2HB  SER A 168     -24.107  -8.255  -0.403  1.00  0.00           H  
ATOM   2687 3HB  SER A 168     -22.946  -9.555  -0.615  1.00  0.00           H  
ATOM   2688  HG  SER A 168     -23.213  -7.924   1.710  1.00  0.00           H  
ATOM   2689  N   LEU A 169     -23.202 -10.972   2.653  1.00 97.99           N  
ATOM   2690  CA  LEU A 169     -22.463 -12.010   3.369  1.00 97.99           C  
ATOM   2691  C   LEU A 169     -23.387 -13.127   3.876  1.00 97.99           C  
ATOM   2692  O   LEU A 169     -23.015 -14.296   3.816  1.00 97.99           O  
ATOM   2693  CB  LEU A 169     -21.654 -11.359   4.502  1.00 97.99           C  
ATOM   2694  CG  LEU A 169     -20.612 -12.308   5.126  1.00 97.99           C  
ATOM   2695  CD1 LEU A 169     -19.516 -12.682   4.124  1.00 97.99           C  
ATOM   2696  CD2 LEU A 169     -19.953 -11.624   6.323  1.00 97.99           C  
ATOM   2697  H   LEU A 169     -23.244 -10.043   3.048  1.00 97.99           H  
ATOM   2698  HA  LEU A 169     -21.775 -12.467   2.657  1.00 97.99           H  
ATOM   2699  HB2 LEU A 169     -22.343 -11.019   5.274  1.00 97.99           H  
ATOM   2700  HB3 LEU A 169     -21.133 -10.486   4.110  1.00 97.99           H  
ATOM   2701  HG  LEU A 169     -21.101 -13.214   5.482  1.00 97.99           H  
ATOM   2702 HD11 LEU A 169     -19.925 -13.328   3.348  1.00 97.99           H  
ATOM   2703 HD12 LEU A 169     -18.731 -13.247   4.628  1.00 97.99           H  
ATOM   2704 HD13 LEU A 169     -19.083 -11.787   3.677  1.00 97.99           H  
ATOM   2705 HD21 LEU A 169     -19.482 -10.690   6.016  1.00 97.99           H  
ATOM   2706 HD22 LEU A 169     -19.203 -12.284   6.757  1.00 97.99           H  
ATOM   2707 HD23 LEU A 169     -20.713 -11.432   7.080  1.00 97.99           H  
ATOM   2708  N   LYS A 170     -24.610 -12.789   4.306  1.00 98.02           N  
ATOM   2709  CA  LYS A 170     -25.627 -13.772   4.697  1.00 98.02           C  
ATOM   2710  C   LYS A 170     -25.957 -14.716   3.548  1.00 98.02           C  
ATOM   2711  O   LYS A 170     -25.963 -15.926   3.755  1.00 98.02           O  
ATOM   2712  CB  LYS A 170     -26.890 -13.061   5.195  1.00 98.02           C  
ATOM   2713  CG  LYS A 170     -27.872 -14.090   5.758  1.00 98.02           C  
ATOM   2714  CD  LYS A 170     -29.190 -13.439   6.155  1.00 98.02           C  
ATOM   2715  CE  LYS A 170     -30.143 -14.582   6.489  1.00 98.02           C  
ATOM   2716  NZ  LYS A 170     -31.531 -14.096   6.604  1.00 98.02           N1+
ATOM   2717  H   LYS A 170     -24.847 -11.808   4.355  1.00 98.02           H  
ATOM   2718  HA  LYS A 170     -25.229 -14.396   5.497  1.00 98.02           H  
ATOM   2719  HB2 LYS A 170     -26.634 -12.347   5.978  1.00 98.02           H  
ATOM   2720  HB3 LYS A 170     -27.356 -12.522   4.370  1.00 98.02           H  
ATOM   2721  HG2 LYS A 170     -28.086 -14.845   5.001  1.00 98.02           H  
ATOM   2722  HG3 LYS A 170     -27.430 -14.577   6.627  1.00 98.02           H  
ATOM   2723  HD2 LYS A 170     -29.046 -12.792   7.020  1.00 98.02           H  
ATOM   2724  HD3 LYS A 170     -29.576 -12.871   5.308  1.00 98.02           H  
ATOM   2725  HE2 LYS A 170     -29.803 -15.080   7.398  1.00 98.02           H  
ATOM   2726  HE3 LYS A 170     -30.085 -15.312   5.682  1.00 98.02           H  
ATOM   2727  HZ1 LYS A 170     -32.130 -14.879   6.822  1.00 98.02           H  
ATOM   2728  HZ2 LYS A 170     -31.802 -13.733   5.702  1.00 98.02           H  
ATOM   2729  HZ3 LYS A 170     -31.600 -13.388   7.322  1.00 98.02           H  
ATOM   2730  N   TYR A 171     -26.158 -14.177   2.345  1.00 97.01           N  
ATOM   2731  CA  TYR A 171     -26.387 -14.990   1.154  1.00 97.01           C  
ATOM   2732  C   TYR A 171     -25.266 -16.025   0.959  1.00 97.01           C  
ATOM   2733  O   TYR A 171     -25.542 -17.212   0.812  1.00 97.01           O  
ATOM   2734  CB  TYR A 171     -26.560 -14.074  -0.066  1.00 97.01           C  
ATOM   2735  CG  TYR A 171     -26.566 -14.807  -1.392  1.00 97.01           C  
ATOM   2736  CD1 TYR A 171     -25.430 -14.771  -2.223  1.00 97.01           C  
ATOM   2737  CD2 TYR A 171     -27.700 -15.541  -1.782  1.00 97.01           C  
ATOM   2738  CE1 TYR A 171     -25.419 -15.482  -3.439  1.00 97.01           C  
ATOM   2739  CE2 TYR A 171     -27.701 -16.239  -3.004  1.00 97.01           C  
ATOM   2740  CZ  TYR A 171     -26.560 -16.217  -3.831  1.00 97.01           C  
ATOM   2741  OH  TYR A 171     -26.556 -16.916  -4.998  1.00 97.01           O  
ATOM   2742  H   TYR A 171     -26.189 -13.171   2.260  1.00 97.01           H  
ATOM   2743  HA  TYR A 171     -27.321 -15.536   1.292  1.00 97.01           H  
ATOM   2744  HB2 TYR A 171     -25.762 -13.332  -0.084  1.00 97.01           H  
ATOM   2745  HB3 TYR A 171     -27.500 -13.532   0.040  1.00 97.01           H  
ATOM   2746  HD1 TYR A 171     -24.568 -14.201  -1.911  1.00 97.01           H  
ATOM   2747  HD2 TYR A 171     -28.567 -15.573  -1.139  1.00 97.01           H  
ATOM   2748  HE1 TYR A 171     -24.543 -15.459  -4.071  1.00 97.01           H  
ATOM   2749  HE2 TYR A 171     -28.566 -16.814  -3.301  1.00 97.01           H  
ATOM   2750  HH  TYR A 171     -25.666 -17.102  -5.308  1.00 97.01           H  
ATOM   2751  N   LEU A 172     -24.000 -15.598   1.059  1.00 94.98           N  
ATOM   2752  CA  LEU A 172     -22.836 -16.478   0.901  1.00 94.98           C  
ATOM   2753  C   LEU A 172     -22.728 -17.563   1.979  1.00 94.98           C  
ATOM   2754  O   LEU A 172     -22.334 -18.693   1.689  1.00 94.98           O  
ATOM   2755  CB  LEU A 172     -21.547 -15.637   0.921  1.00 94.98           C  
ATOM   2756  CG  LEU A 172     -21.417 -14.599  -0.203  1.00 94.98           C  
ATOM   2757  CD1 LEU A 172     -20.053 -13.919  -0.099  1.00 94.98           C  
ATOM   2758  CD2 LEU A 172     -21.603 -15.244  -1.573  1.00 94.98           C  
ATOM   2759  H   LEU A 172     -23.847 -14.616   1.241  1.00 94.98           H  
ATOM   2760  HA  LEU A 172     -22.921 -16.999  -0.053  1.00 94.98           H  
ATOM   2761  HB2 LEU A 172     -20.701 -16.321   0.851  1.00 94.98           H  
ATOM   2762  HB3 LEU A 172     -21.469 -15.124   1.879  1.00 94.98           H  
ATOM   2763  HG  LEU A 172     -22.183 -13.832  -0.089  1.00 94.98           H  
ATOM   2764 HD11 LEU A 172     -19.974 -13.415   0.864  1.00 94.98           H  
ATOM   2765 HD12 LEU A 172     -19.946 -13.174  -0.887  1.00 94.98           H  
ATOM   2766 HD13 LEU A 172     -19.258 -14.662  -0.172  1.00 94.98           H  
ATOM   2767 HD21 LEU A 172     -21.205 -16.258  -1.536  1.00 94.98           H  
ATOM   2768 HD22 LEU A 172     -21.124 -14.652  -2.353  1.00 94.98           H  
ATOM   2769 HD23 LEU A 172     -22.668 -15.329  -1.789  1.00 94.98           H  
ATOM   2770  N   HIS A 173     -23.023 -17.211   3.227  1.00 94.86           N  
ATOM   2771  CA  HIS A 173     -22.812 -18.073   4.391  1.00 94.86           C  
ATOM   2772  C   HIS A 173     -23.979 -19.016   4.680  1.00 94.86           C  
ATOM   2773  O   HIS A 173     -23.742 -20.121   5.161  1.00 94.86           O  
ATOM   2774  CB  HIS A 173     -22.572 -17.170   5.603  1.00 94.86           C  
ATOM   2775  CG  HIS A 173     -21.198 -16.555   5.724  1.00 94.86           C  
ATOM   2776  CD2 HIS A 173     -20.189 -16.572   4.801  1.00 94.86           C  
ATOM   2777  ND1 HIS A 173     -20.739 -15.921   6.877  1.00 94.86           N  
ATOM   2778  CE1 HIS A 173     -19.471 -15.579   6.626  1.00 94.86           C  
ATOM   2779  NE2 HIS A 173     -19.105 -15.957   5.389  1.00 94.86           N  
ATOM   2780  H   HIS A 173     -23.302 -16.254   3.391  1.00 94.86           H  
ATOM   2781  HA  HIS A 173     -21.936 -18.703   4.239  1.00 94.86           H  
ATOM   2782  HB2 HIS A 173     -23.315 -16.373   5.571  1.00 94.86           H  
ATOM   2783  HB3 HIS A 173     -22.753 -17.742   6.513  1.00 94.86           H  
ATOM   2784  HD2 HIS A 173     -20.239 -16.996   3.809  1.00 94.86           H  
ATOM   2785  HE1 HIS A 173     -18.840 -15.085   7.350  1.00 94.86           H  
ATOM   2786  HE2 HIS A 173     -18.192 -15.811   4.983  1.00 94.86           H  
ATOM   2787  N   GLU A 174     -25.218 -18.587   4.434  1.00 94.50           N  
ATOM   2788  CA  GLU A 174     -26.424 -19.259   4.941  1.00 94.50           C  
ATOM   2789  C   GLU A 174     -27.434 -19.643   3.847  1.00 94.50           C  
ATOM   2790  O   GLU A 174     -28.244 -20.538   4.080  1.00 94.50           O  
ATOM   2791  CB  GLU A 174     -27.112 -18.367   5.999  1.00 94.50           C  
ATOM   2792  CG  GLU A 174     -26.254 -18.106   7.252  1.00 94.50           C  
ATOM   2793  CD  GLU A 174     -26.939 -17.226   8.320  1.00 94.50           C  
ATOM   2794  OE1 GLU A 174     -26.284 -16.978   9.364  1.00 94.50           O  
ATOM   2795  OE2 GLU A 174     -28.079 -16.744   8.105  1.00 94.50           O1-
ATOM   2796  H   GLU A 174     -25.333 -17.656   4.059  1.00 94.50           H  
ATOM   2797  HA  GLU A 174     -26.148 -20.194   5.428  1.00 94.50           H  
ATOM   2798  HB2 GLU A 174     -28.032 -18.858   6.316  1.00 94.50           H  
ATOM   2799  HB3 GLU A 174     -27.378 -17.415   5.541  1.00 94.50           H  
ATOM   2800  HG2 GLU A 174     -25.329 -17.613   6.952  1.00 94.50           H  
ATOM   2801  HG3 GLU A 174     -25.992 -19.065   7.699  1.00 94.50           H  
ATOM   2802  N   GLU A 175     -27.420 -18.997   2.674  1.00 92.94           N  
ATOM   2803  CA  GLU A 175     -28.465 -19.188   1.646  1.00 92.94           C  
ATOM   2804  C   GLU A 175     -28.003 -20.021   0.435  1.00 92.94           C  
ATOM   2805  O   GLU A 175     -28.833 -20.509  -0.335  1.00 92.94           O  
ATOM   2806  CB  GLU A 175     -29.048 -17.832   1.204  1.00 92.94           C  
ATOM   2807  CG  GLU A 175     -29.569 -16.981   2.384  1.00 92.94           C  
ATOM   2808  CD  GLU A 175     -30.200 -15.634   1.985  1.00 92.94           C  
ATOM   2809  OE1 GLU A 175     -30.678 -14.933   2.917  1.00 92.94           O  
ATOM   2810  OE2 GLU A 175     -30.205 -15.300   0.778  1.00 92.94           O1-
ATOM   2811  H   GLU A 175     -26.735 -18.270   2.524  1.00 92.94           H  
ATOM   2812  HA  GLU A 175     -29.290 -19.751   2.082  1.00 92.94           H  
ATOM   2813  HB2 GLU A 175     -28.283 -17.286   0.653  1.00 92.94           H  
ATOM   2814  HB3 GLU A 175     -29.878 -18.023   0.524  1.00 92.94           H  
ATOM   2815  HG2 GLU A 175     -28.745 -16.772   3.066  1.00 92.94           H  
ATOM   2816  HG3 GLU A 175     -30.310 -17.566   2.929  1.00 92.94           H  
ATOM   2817  N   LEU A 176     -26.692 -20.222   0.268  1.00 90.54           N  
ATOM   2818  CA  LEU A 176     -26.128 -21.153  -0.715  1.00 90.54           C  
ATOM   2819  C   LEU A 176     -26.231 -22.613  -0.239  1.00 90.54           C  
ATOM   2820  O   LEU A 176     -26.232 -22.891   0.956  1.00 90.54           O  
ATOM   2821  CB  LEU A 176     -24.664 -20.772  -1.018  1.00 90.54           C  
ATOM   2822  CG  LEU A 176     -24.471 -19.410  -1.708  1.00 90.54           C  
ATOM   2823  CD1 LEU A 176     -22.983 -19.146  -1.943  1.00 90.54           C  
ATOM   2824  CD2 LEU A 176     -25.172 -19.338  -3.064  1.00 90.54           C  
ATOM   2825  H   LEU A 176     -26.070 -19.790   0.937  1.00 90.54           H  
ATOM   2826  HA  LEU A 176     -26.710 -21.078  -1.634  1.00 90.54           H  
ATOM   2827  HB2 LEU A 176     -24.111 -20.767  -0.078  1.00 90.54           H  
ATOM   2828  HB3 LEU A 176     -24.226 -21.542  -1.652  1.00 90.54           H  
ATOM   2829  HG  LEU A 176     -24.860 -18.613  -1.073  1.00 90.54           H  
ATOM   2830 HD11 LEU A 176     -22.846 -18.122  -2.289  1.00 90.54           H  
ATOM   2831 HD12 LEU A 176     -22.593 -19.837  -2.690  1.00 90.54           H  
ATOM   2832 HD13 LEU A 176     -22.438 -19.276  -1.007  1.00 90.54           H  
ATOM   2833 HD21 LEU A 176     -24.856 -18.432  -3.581  1.00 90.54           H  
ATOM   2834 HD22 LEU A 176     -24.915 -20.206  -3.671  1.00 90.54           H  
ATOM   2835 HD23 LEU A 176     -26.251 -19.292  -2.916  1.00 90.54           H  
ATOM   2836  N   GLU A 177     -26.236 -23.567  -1.181  1.00 86.06           N  
ATOM   2837  CA  GLU A 177     -26.251 -25.013  -0.871  1.00 86.06           C  
ATOM   2838  C   GLU A 177     -25.068 -25.435   0.019  1.00 86.06           C  
ATOM   2839  O   GLU A 177     -25.203 -26.287   0.897  1.00 86.06           O  
ATOM   2840  CB  GLU A 177     -26.229 -25.812  -2.190  1.00 86.06           C  
ATOM   2841  CG  GLU A 177     -26.340 -27.337  -1.980  1.00 86.06           C  
ATOM   2842  CD  GLU A 177     -26.296 -28.160  -3.281  1.00 86.06           C  
ATOM   2843  OE1 GLU A 177     -26.347 -29.409  -3.175  1.00 86.06           O  
ATOM   2844  OE2 GLU A 177     -26.182 -27.567  -4.377  1.00 86.06           O1-
ATOM   2845  H   GLU A 177     -26.263 -23.284  -2.150  1.00 86.06           H  
ATOM   2846  HA  GLU A 177     -27.165 -25.250  -0.326  1.00 86.06           H  
ATOM   2847  HB2 GLU A 177     -25.302 -25.590  -2.719  1.00 86.06           H  
ATOM   2848  HB3 GLU A 177     -27.065 -25.484  -2.807  1.00 86.06           H  
ATOM   2849  HG2 GLU A 177     -27.272 -27.546  -1.456  1.00 86.06           H  
ATOM   2850  HG3 GLU A 177     -25.515 -27.672  -1.351  1.00 86.06           H  
ATOM   2851  N   SER A 178     -23.908 -24.813  -0.192  1.00 86.50           N  
ATOM   2852  CA  SER A 178     -22.753 -24.917   0.695  1.00 86.50           C  
ATOM   2853  C   SER A 178     -22.248 -23.519   1.048  1.00 86.50           C  
ATOM   2854  O   SER A 178     -22.066 -22.724   0.121  1.00 86.50           O  
ATOM   2855  CB  SER A 178     -21.636 -25.758   0.072  1.00 86.50           C  
ATOM   2856  OG  SER A 178     -21.254 -25.299  -1.212  1.00 86.50           O  
ATOM   2857  H   SER A 178     -23.893 -24.085  -0.893  1.00 86.50           H  
ATOM   2858  HA  SER A 178     -23.065 -25.433   1.603  1.00 86.50           H  
ATOM   2859  HB2 SER A 178     -21.979 -26.789  -0.014  1.00 86.50           H  
ATOM   2860  HB3 SER A 178     -20.769 -25.737   0.733  1.00 86.50           H  
ATOM   2861  HG  SER A 178     -21.380 -24.347  -1.232  1.00 86.50           H  
ATOM   2862  N   PRO A 179     -21.961 -23.231   2.332  1.00 90.81           N  
ATOM   2863  CA  PRO A 179     -21.407 -21.948   2.745  1.00 90.81           C  
ATOM   2864  C   PRO A 179     -20.118 -21.618   1.989  1.00 90.81           C  
ATOM   2865  O   PRO A 179     -19.196 -22.442   1.912  1.00 90.81           O  
ATOM   2866  CB  PRO A 179     -21.153 -22.069   4.250  1.00 90.81           C  
ATOM   2867  CG  PRO A 179     -22.174 -23.110   4.696  1.00 90.81           C  
ATOM   2868  CD  PRO A 179     -22.228 -24.057   3.503  1.00 90.81           C  
ATOM   2869  HA  PRO A 179     -22.154 -21.175   2.568  1.00 90.81           H  
ATOM   2870  HB2 PRO A 179     -20.152 -22.462   4.432  1.00 90.81           H  
ATOM   2871  HB3 PRO A 179     -21.287 -21.116   4.764  1.00 90.81           H  
ATOM   2872  HG2 PRO A 179     -23.150 -22.643   4.831  1.00 90.81           H  
ATOM   2873  HG3 PRO A 179     -21.862 -23.621   5.607  1.00 90.81           H  
ATOM   2874  HD2 PRO A 179     -23.216 -24.516   3.458  1.00 90.81           H  
ATOM   2875  HD3 PRO A 179     -21.453 -24.818   3.596  1.00 90.81           H  
ATOM   2876  N   MET A 180     -20.044 -20.403   1.453  1.00 91.30           N  
ATOM   2877  CA  MET A 180     -18.849 -19.866   0.814  1.00 91.30           C  
ATOM   2878  C   MET A 180     -18.202 -18.815   1.708  1.00 91.30           C  
ATOM   2879  O   MET A 180     -18.839 -17.828   2.067  1.00 91.30           O  
ATOM   2880  CB  MET A 180     -19.187 -19.290  -0.563  1.00 91.30           C  
ATOM   2881  CG  MET A 180     -17.885 -18.918  -1.285  1.00 91.30           C  
ATOM   2882  SD  MET A 180     -18.043 -18.418  -3.014  1.00 91.30           S  
ATOM   2883  CE  MET A 180     -19.163 -17.032  -2.817  1.00 91.30           C  
ATOM   2884  H   MET A 180     -20.848 -19.796   1.535  1.00 91.30           H  
ATOM   2885  HA  MET A 180     -18.133 -20.674   0.664  1.00 91.30           H  
ATOM   2886  HB2 MET A 180     -19.825 -18.413  -0.453  1.00 91.30           H  
ATOM   2887  HB3 MET A 180     -19.720 -20.039  -1.148  1.00 91.30           H  
ATOM   2888  HG2 MET A 180     -17.398 -18.106  -0.745  1.00 91.30           H  
ATOM   2889  HG3 MET A 180     -17.219 -19.781  -1.261  1.00 91.30           H  
ATOM   2890  HE1 MET A 180     -20.182 -17.400  -2.935  1.00 91.30           H  
ATOM   2891  HE2 MET A 180     -18.949 -16.292  -3.589  1.00 91.30           H  
ATOM   2892  HE3 MET A 180     -19.019 -16.577  -1.837  1.00 91.30           H  
ATOM   2893  N   TYR A 181     -16.928 -19.005   2.042  1.00 91.72           N  
ATOM   2894  CA  TYR A 181     -16.166 -18.029   2.821  1.00 91.72           C  
ATOM   2895  C   TYR A 181     -15.440 -17.093   1.858  1.00 91.72           C  
ATOM   2896  O   TYR A 181     -14.846 -17.556   0.881  1.00 91.72           O  
ATOM   2897  CB  TYR A 181     -15.191 -18.713   3.790  1.00 91.72           C  
ATOM   2898  CG  TYR A 181     -15.743 -19.746   4.766  1.00 91.72           C  
ATOM   2899  CD1 TYR A 181     -17.120 -20.042   4.864  1.00 91.72           C  
ATOM   2900  CD2 TYR A 181     -14.833 -20.441   5.587  1.00 91.72           C  
ATOM   2901  CE1 TYR A 181     -17.567 -21.078   5.701  1.00 91.72           C  
ATOM   2902  CE2 TYR A 181     -15.278 -21.473   6.436  1.00 91.72           C  
ATOM   2903  CZ  TYR A 181     -16.648 -21.803   6.480  1.00 91.72           C  
ATOM   2904  OH  TYR A 181     -17.089 -22.792   7.301  1.00 91.72           O  
ATOM   2905  H   TYR A 181     -16.446 -19.820   1.691  1.00 91.72           H  
ATOM   2906  HA  TYR A 181     -16.852 -17.431   3.422  1.00 91.72           H  
ATOM   2907  HB2 TYR A 181     -14.726 -17.925   4.384  1.00 91.72           H  
ATOM   2908  HB3 TYR A 181     -14.409 -19.193   3.202  1.00 91.72           H  
ATOM   2909  HD1 TYR A 181     -17.859 -19.476   4.316  1.00 91.72           H  
ATOM   2910  HD2 TYR A 181     -13.780 -20.209   5.530  1.00 91.72           H  
ATOM   2911  HE1 TYR A 181     -18.618 -21.316   5.763  1.00 91.72           H  
ATOM   2912  HE2 TYR A 181     -14.565 -22.037   7.020  1.00 91.72           H  
ATOM   2913  HH  TYR A 181     -16.368 -23.280   7.703  1.00 91.72           H  
ATOM   2914  N   HIS A 182     -15.484 -15.792   2.125  1.00 93.11           N  
ATOM   2915  CA  HIS A 182     -14.876 -14.768   1.281  1.00 93.11           C  
ATOM   2916  C   HIS A 182     -13.361 -14.666   1.506  1.00 93.11           C  
ATOM   2917  O   HIS A 182     -12.586 -14.649   0.553  1.00 93.11           O  
ATOM   2918  CB  HIS A 182     -15.578 -13.432   1.551  1.00 93.11           C  
ATOM   2919  CG  HIS A 182     -15.110 -12.365   0.606  1.00 93.11           C  
ATOM   2920  CD2 HIS A 182     -15.652 -12.089  -0.617  1.00 93.11           C  
ATOM   2921  ND1 HIS A 182     -13.998 -11.566   0.750  1.00 93.11           N  
ATOM   2922  CE1 HIS A 182     -13.859 -10.844  -0.374  1.00 93.11           C  
ATOM   2923  NE2 HIS A 182     -14.866 -11.112  -1.212  1.00 93.11           N  
ATOM   2924  H   HIS A 182     -15.922 -15.503   2.988  1.00 93.11           H  
ATOM   2925  HA  HIS A 182     -15.034 -15.030   0.235  1.00 93.11           H  
ATOM   2926  HB2 HIS A 182     -15.389 -13.112   2.576  1.00 93.11           H  
ATOM   2927  HB3 HIS A 182     -16.654 -13.560   1.429  1.00 93.11           H  
ATOM   2928  HD1 HIS A 182     -13.406 -11.499   1.565  1.00 93.11           H  
ATOM   2929  HD2 HIS A 182     -16.513 -12.567  -1.060  1.00 93.11           H  
ATOM   2930  HE1 HIS A 182     -13.070 -10.137  -0.584  1.00 93.11           H  
ATOM   2931  N   LEU A 183     -12.936 -14.636   2.771  1.00 91.58           N  
ATOM   2932  CA  LEU A 183     -11.553 -14.657   3.264  1.00 91.58           C  
ATOM   2933  C   LEU A 183     -10.671 -13.438   2.945  1.00 91.58           C  
ATOM   2934  O   LEU A 183      -9.567 -13.338   3.473  1.00 91.58           O  
ATOM   2935  CB  LEU A 183     -10.870 -15.981   2.883  1.00 91.58           C  
ATOM   2936  CG  LEU A 183     -11.651 -17.258   3.229  1.00 91.58           C  
ATOM   2937  CD1 LEU A 183     -10.820 -18.495   2.885  1.00 91.58           C  
ATOM   2938  CD2 LEU A 183     -12.001 -17.288   4.719  1.00 91.58           C  
ATOM   2939  H   LEU A 183     -13.649 -14.599   3.486  1.00 91.58           H  
ATOM   2940  HA  LEU A 183     -11.632 -14.643   4.351  1.00 91.58           H  
ATOM   2941  HB2 LEU A 183      -9.929 -16.008   3.432  1.00 91.58           H  
ATOM   2942  HB3 LEU A 183     -10.648 -15.979   1.816  1.00 91.58           H  
ATOM   2943  HG  LEU A 183     -12.571 -17.304   2.646  1.00 91.58           H  
ATOM   2944 HD11 LEU A 183      -9.932 -18.536   3.517  1.00 91.58           H  
ATOM   2945 HD12 LEU A 183     -11.425 -19.389   3.037  1.00 91.58           H  
ATOM   2946 HD13 LEU A 183     -10.519 -18.447   1.838  1.00 91.58           H  
ATOM   2947 HD21 LEU A 183     -12.811 -16.586   4.912  1.00 91.58           H  
ATOM   2948 HD22 LEU A 183     -11.141 -16.974   5.310  1.00 91.58           H  
ATOM   2949 HD23 LEU A 183     -12.330 -18.284   5.015  1.00 91.58           H  
ATOM   2950  N   ASP A 184     -11.149 -12.486   2.143  1.00 91.23           N  
ATOM   2951  CA  ASP A 184     -10.484 -11.187   1.941  1.00 91.23           C  
ATOM   2952  C   ASP A 184     -11.458 -10.000   2.023  1.00 91.23           C  
ATOM   2953  O   ASP A 184     -11.458  -9.095   1.188  1.00 91.23           O  
ATOM   2954  CB  ASP A 184      -9.664 -11.199   0.643  1.00 91.23           C  
ATOM   2955  CG  ASP A 184      -8.607 -10.086   0.627  1.00 91.23           C  
ATOM   2956  OD1 ASP A 184      -8.046  -9.757   1.701  1.00 91.23           O  
ATOM   2957  OD2 ASP A 184      -8.326  -9.516  -0.449  1.00 91.23           O1-
ATOM   2958  H   ASP A 184     -11.915 -12.751   1.541  1.00 91.23           H  
ATOM   2959  HA  ASP A 184      -9.788 -11.045   2.767  1.00 91.23           H  
ATOM   2960  HB2 ASP A 184      -9.150 -12.156   0.555  1.00 91.23           H  
ATOM   2961  HB3 ASP A 184     -10.330 -11.099  -0.214  1.00 91.23           H  
ATOM   2962  N   LEU A 185     -12.379 -10.035   2.991  1.00 95.84           N  
ATOM   2963  CA  LEU A 185     -13.380  -8.979   3.144  1.00 95.84           C  
ATOM   2964  C   LEU A 185     -12.718  -7.701   3.688  1.00 95.84           C  
ATOM   2965  O   LEU A 185     -12.249  -7.660   4.823  1.00 95.84           O  
ATOM   2966  CB  LEU A 185     -14.528  -9.486   4.033  1.00 95.84           C  
ATOM   2967  CG  LEU A 185     -15.781  -8.593   3.991  1.00 95.84           C  
ATOM   2968  CD1 LEU A 185     -16.514  -8.737   2.655  1.00 95.84           C  
ATOM   2969  CD2 LEU A 185     -16.746  -8.996   5.103  1.00 95.84           C  
ATOM   2970  H   LEU A 185     -12.325 -10.761   3.691  1.00 95.84           H  
ATOM   2971  HA  LEU A 185     -13.785  -8.763   2.155  1.00 95.84           H  
ATOM   2972  HB2 LEU A 185     -14.165  -9.547   5.059  1.00 95.84           H  
ATOM   2973  HB3 LEU A 185     -14.807 -10.494   3.726  1.00 95.84           H  
ATOM   2974  HG  LEU A 185     -15.502  -7.550   4.141  1.00 95.84           H  
ATOM   2975 HD11 LEU A 185     -15.945  -8.268   1.853  1.00 95.84           H  
ATOM   2976 HD12 LEU A 185     -17.497  -8.270   2.718  1.00 95.84           H  
ATOM   2977 HD13 LEU A 185     -16.657  -9.791   2.417  1.00 95.84           H  
ATOM   2978 HD21 LEU A 185     -17.612  -8.335   5.106  1.00 95.84           H  
ATOM   2979 HD22 LEU A 185     -17.076 -10.025   4.958  1.00 95.84           H  
ATOM   2980 HD23 LEU A 185     -16.243  -8.927   6.068  1.00 95.84           H  
ATOM   2981  N   LYS A 186     -12.681  -6.644   2.877  1.00 94.59           N  
ATOM   2982  CA  LYS A 186     -12.083  -5.343   3.219  1.00 94.59           C  
ATOM   2983  C   LYS A 186     -12.758  -4.221   2.425  1.00 94.59           C  
ATOM   2984  O   LYS A 186     -13.357  -4.514   1.393  1.00 94.59           O  
ATOM   2985  CB  LYS A 186     -10.564  -5.405   2.965  1.00 94.59           C  
ATOM   2986  CG  LYS A 186     -10.192  -5.489   1.474  1.00 94.59           C  
ATOM   2987  CD  LYS A 186      -8.763  -6.005   1.302  1.00 94.59           C  
ATOM   2988  CE  LYS A 186      -8.332  -5.983  -0.169  1.00 94.59           C  
ATOM   2989  NZ  LYS A 186      -7.289  -6.998  -0.438  1.00 94.59           N1+
ATOM   2990  H   LYS A 186     -13.051  -6.758   1.945  1.00 94.59           H  
ATOM   2991  HA  LYS A 186     -12.246  -5.172   4.283  1.00 94.59           H  
ATOM   2992  HB2 LYS A 186     -10.169  -6.278   3.484  1.00 94.59           H  
ATOM   2993  HB3 LYS A 186     -10.083  -4.528   3.397  1.00 94.59           H  
ATOM   2994  HG2 LYS A 186     -10.863  -6.178   0.960  1.00 94.59           H  
ATOM   2995  HG3 LYS A 186     -10.286  -4.502   1.021  1.00 94.59           H  
ATOM   2996  HD2 LYS A 186      -8.072  -5.406   1.895  1.00 94.59           H  
ATOM   2997  HD3 LYS A 186      -8.746  -7.033   1.664  1.00 94.59           H  
ATOM   2998  HE2 LYS A 186      -9.196  -6.201  -0.797  1.00 94.59           H  
ATOM   2999  HE3 LYS A 186      -7.974  -4.986  -0.425  1.00 94.59           H  
ATOM   3000  HZ1 LYS A 186      -7.712  -7.914  -0.407  1.00 94.59           H  
ATOM   3001  HZ2 LYS A 186      -6.584  -7.038   0.284  1.00 94.59           H  
ATOM   3002  HZ3 LYS A 186      -6.895  -6.920  -1.365  1.00 94.59           H  
ATOM   3003  N   PRO A 187     -12.637  -2.940   2.824  1.00 95.26           N  
ATOM   3004  CA  PRO A 187     -13.327  -1.843   2.145  1.00 95.26           C  
ATOM   3005  C   PRO A 187     -13.005  -1.730   0.644  1.00 95.26           C  
ATOM   3006  O   PRO A 187     -13.904  -1.460  -0.140  1.00 95.26           O  
ATOM   3007  CB  PRO A 187     -12.950  -0.582   2.932  1.00 95.26           C  
ATOM   3008  CG  PRO A 187     -12.644  -1.113   4.331  1.00 95.26           C  
ATOM   3009  CD  PRO A 187     -11.978  -2.449   4.021  1.00 95.26           C  
ATOM   3010  HA  PRO A 187     -14.400  -2.006   2.244  1.00 95.26           H  
ATOM   3011  HB2 PRO A 187     -13.763   0.144   2.939  1.00 95.26           H  
ATOM   3012  HB3 PRO A 187     -12.041  -0.137   2.528  1.00 95.26           H  
ATOM   3013  HG2 PRO A 187     -11.978  -0.449   4.882  1.00 95.26           H  
ATOM   3014  HG3 PRO A 187     -13.573  -1.275   4.879  1.00 95.26           H  
ATOM   3015  HD2 PRO A 187     -12.092  -3.131   4.864  1.00 95.26           H  
ATOM   3016  HD3 PRO A 187     -10.923  -2.291   3.799  1.00 95.26           H  
ATOM   3017  N   ALA A 188     -11.775  -2.031   0.216  1.00 92.38           N  
ATOM   3018  CA  ALA A 188     -11.409  -2.035  -1.208  1.00 92.38           C  
ATOM   3019  C   ALA A 188     -12.132  -3.122  -2.038  1.00 92.38           C  
ATOM   3020  O   ALA A 188     -12.317  -2.953  -3.240  1.00 92.38           O  
ATOM   3021  CB  ALA A 188      -9.886  -2.179  -1.308  1.00 92.38           C  
ATOM   3022  H   ALA A 188     -11.049  -2.231   0.890  1.00 92.38           H  
ATOM   3023  HA  ALA A 188     -11.687  -1.075  -1.643  1.00 92.38           H  
ATOM   3024  HB1 ALA A 188      -9.567  -3.138  -0.898  1.00 92.38           H  
ATOM   3025  HB2 ALA A 188      -9.400  -1.362  -0.776  1.00 92.38           H  
ATOM   3026  HB3 ALA A 188      -9.592  -2.128  -2.356  1.00 92.38           H  
ATOM   3027  N   ASN A 189     -12.581  -4.205  -1.391  1.00 93.80           N  
ATOM   3028  CA  ASN A 189     -13.315  -5.316  -2.009  1.00 93.80           C  
ATOM   3029  C   ASN A 189     -14.844  -5.175  -1.844  1.00 93.80           C  
ATOM   3030  O   ASN A 189     -15.598  -6.066  -2.227  1.00 93.80           O  
ATOM   3031  CB  ASN A 189     -12.772  -6.651  -1.458  1.00 93.80           C  
ATOM   3032  CG  ASN A 189     -11.352  -6.974  -1.900  1.00 93.80           C  
ATOM   3033  ND2 ASN A 189     -10.776  -8.027  -1.373  1.00 93.80           N  
ATOM   3034  OD1 ASN A 189     -10.711  -6.252  -2.645  1.00 93.80           O  
ATOM   3035  H   ASN A 189     -12.470  -4.242  -0.387  1.00 93.80           H  
ATOM   3036  HA  ASN A 189     -13.129  -5.306  -3.083  1.00 93.80           H  
ATOM   3037  HB2 ASN A 189     -13.403  -7.465  -1.815  1.00 93.80           H  
ATOM   3038  HB3 ASN A 189     -12.822  -6.653  -0.369  1.00 93.80           H  
ATOM   3039 HD21 ASN A 189     -11.246  -8.589  -0.678  1.00 93.80           H  
ATOM   3040 HD22 ASN A 189      -9.938  -8.385  -1.808  1.00 93.80           H  
ATOM   3041  N   ILE A 190     -15.326  -4.058  -1.285  1.00 96.92           N  
ATOM   3042  CA  ILE A 190     -16.744  -3.685  -1.291  1.00 96.92           C  
ATOM   3043  C   ILE A 190     -16.921  -2.572  -2.312  1.00 96.92           C  
ATOM   3044  O   ILE A 190     -16.494  -1.446  -2.077  1.00 96.92           O  
ATOM   3045  CB  ILE A 190     -17.223  -3.231   0.103  1.00 96.92           C  
ATOM   3046  CG1 ILE A 190     -16.993  -4.281   1.207  1.00 96.92           C  
ATOM   3047  CG2 ILE A 190     -18.711  -2.832   0.036  1.00 96.92           C  
ATOM   3048  CD1 ILE A 190     -17.652  -5.637   0.956  1.00 96.92           C  
ATOM   3049  H   ILE A 190     -14.666  -3.346  -1.005  1.00 96.92           H  
ATOM   3050  HA  ILE A 190     -17.354  -4.532  -1.604  1.00 96.92           H  
ATOM   3051  HB  ILE A 190     -16.655  -2.347   0.392  1.00 96.92           H  
ATOM   3052 HG12 ILE A 190     -17.373  -3.883   2.147  1.00 96.92           H  
ATOM   3053 HG13 ILE A 190     -15.922  -4.439   1.337  1.00 96.92           H  
ATOM   3054 HG21 ILE A 190     -19.309  -3.641  -0.383  1.00 96.92           H  
ATOM   3055 HG22 ILE A 190     -19.073  -2.589   1.035  1.00 96.92           H  
ATOM   3056 HG23 ILE A 190     -18.836  -1.946  -0.586  1.00 96.92           H  
ATOM   3057 HD11 ILE A 190     -18.717  -5.517   0.757  1.00 96.92           H  
ATOM   3058 HD12 ILE A 190     -17.536  -6.243   1.855  1.00 96.92           H  
ATOM   3059 HD13 ILE A 190     -17.173  -6.146   0.120  1.00 96.92           H  
ATOM   3060  N   LEU A 191     -17.552  -2.872  -3.440  1.00 95.16           N  
ATOM   3061  CA  LEU A 191     -17.763  -1.899  -4.503  1.00 95.16           C  
ATOM   3062  C   LEU A 191     -19.143  -1.245  -4.389  1.00 95.16           C  
ATOM   3063  O   LEU A 191     -20.103  -1.878  -3.955  1.00 95.16           O  
ATOM   3064  CB  LEU A 191     -17.531  -2.557  -5.868  1.00 95.16           C  
ATOM   3065  CG  LEU A 191     -16.159  -3.228  -6.069  1.00 95.16           C  
ATOM   3066  CD1 LEU A 191     -16.017  -3.710  -7.514  1.00 95.16           C  
ATOM   3067  CD2 LEU A 191     -14.990  -2.286  -5.793  1.00 95.16           C  
ATOM   3068  H   LEU A 191     -17.947  -3.795  -3.547  1.00 95.16           H  
ATOM   3069  HA  LEU A 191     -17.026  -1.102  -4.395  1.00 95.16           H  
ATOM   3070  HB2 LEU A 191     -17.636  -1.773  -6.619  1.00 95.16           H  
ATOM   3071  HB3 LEU A 191     -18.307  -3.307  -6.022  1.00 95.16           H  
ATOM   3072  HG  LEU A 191     -16.077  -4.088  -5.405  1.00 95.16           H  
ATOM   3073 HD11 LEU A 191     -15.078  -4.253  -7.623  1.00 95.16           H  
ATOM   3074 HD12 LEU A 191     -16.022  -2.862  -8.199  1.00 95.16           H  
ATOM   3075 HD13 LEU A 191     -16.834  -4.387  -7.766  1.00 95.16           H  
ATOM   3076 HD21 LEU A 191     -14.940  -2.084  -4.723  1.00 95.16           H  
ATOM   3077 HD22 LEU A 191     -14.051  -2.766  -6.068  1.00 95.16           H  
ATOM   3078 HD23 LEU A 191     -15.107  -1.356  -6.349  1.00 95.16           H  
ATOM   3079  N   LEU A 192     -19.254   0.013  -4.805  1.00 94.03           N  
ATOM   3080  CA  LEU A 192     -20.485   0.798  -4.739  1.00 94.03           C  
ATOM   3081  C   LEU A 192     -21.023   1.082  -6.146  1.00 94.03           C  
ATOM   3082  O   LEU A 192     -20.298   1.554  -7.032  1.00 94.03           O  
ATOM   3083  CB  LEU A 192     -20.214   2.089  -3.949  1.00 94.03           C  
ATOM   3084  CG  LEU A 192     -19.776   1.893  -2.486  1.00 94.03           C  
ATOM   3085  CD1 LEU A 192     -19.478   3.257  -1.872  1.00 94.03           C  
ATOM   3086  CD2 LEU A 192     -20.846   1.212  -1.635  1.00 94.03           C  
ATOM   3087  H   LEU A 192     -18.412   0.486  -5.101  1.00 94.03           H  
ATOM   3088  HA  LEU A 192     -21.254   0.235  -4.210  1.00 94.03           H  
ATOM   3089  HB2 LEU A 192     -19.412   2.627  -4.456  1.00 94.03           H  
ATOM   3090  HB3 LEU A 192     -21.111   2.707  -3.972  1.00 94.03           H  
ATOM   3091  HG  LEU A 192     -18.864   1.298  -2.445  1.00 94.03           H  
ATOM   3092 HD11 LEU A 192     -19.169   3.145  -0.833  1.00 94.03           H  
ATOM   3093 HD12 LEU A 192     -18.668   3.736  -2.423  1.00 94.03           H  
ATOM   3094 HD13 LEU A 192     -20.367   3.886  -1.928  1.00 94.03           H  
ATOM   3095 HD21 LEU A 192     -21.801   1.727  -1.737  1.00 94.03           H  
ATOM   3096 HD22 LEU A 192     -20.543   1.207  -0.588  1.00 94.03           H  
ATOM   3097 HD23 LEU A 192     -20.940   0.179  -1.970  1.00 94.03           H  
ATOM   3098  N   ASP A 193     -22.302   0.775  -6.367  1.00 91.05           N  
ATOM   3099  CA  ASP A 193     -22.976   1.130  -7.616  1.00 91.05           C  
ATOM   3100  C   ASP A 193     -23.346   2.622  -7.639  1.00 91.05           C  
ATOM   3101  O   ASP A 193     -23.086   3.364  -6.691  1.00 91.05           O  
ATOM   3102  CB  ASP A 193     -24.156   0.180  -7.904  1.00 91.05           C  
ATOM   3103  CG  ASP A 193     -25.457   0.451  -7.138  1.00 91.05           C  
ATOM   3104  OD1 ASP A 193     -25.518   1.413  -6.342  1.00 91.05           O  
ATOM   3105  OD2 ASP A 193     -26.431  -0.283  -7.408  1.00 91.05           O1-
ATOM   3106  H   ASP A 193     -22.854   0.395  -5.611  1.00 91.05           H  
ATOM   3107  HA  ASP A 193     -22.266   0.975  -8.428  1.00 91.05           H  
ATOM   3108  HB2 ASP A 193     -23.844  -0.847  -7.714  1.00 91.05           H  
ATOM   3109  HB3 ASP A 193     -24.382   0.251  -8.968  1.00 91.05           H  
ATOM   3110  N   GLU A 194     -23.965   3.081  -8.728  1.00 88.46           N  
ATOM   3111  CA  GLU A 194     -24.397   4.476  -8.887  1.00 88.46           C  
ATOM   3112  C   GLU A 194     -25.376   4.955  -7.798  1.00 88.46           C  
ATOM   3113  O   GLU A 194     -25.423   6.146  -7.501  1.00 88.46           O  
ATOM   3114  CB  GLU A 194     -25.017   4.602 -10.286  1.00 88.46           C  
ATOM   3115  CG  GLU A 194     -25.518   6.013 -10.619  1.00 88.46           C  
ATOM   3116  CD  GLU A 194     -25.848   6.148 -12.107  1.00 88.46           C  
ATOM   3117  OE1 GLU A 194     -25.461   7.189 -12.687  1.00 88.46           O  
ATOM   3118  OE2 GLU A 194     -26.377   5.183 -12.695  1.00 88.46           O1-
ATOM   3119  H   GLU A 194     -24.211   2.423  -9.454  1.00 88.46           H  
ATOM   3120  HA  GLU A 194     -23.525   5.127  -8.829  1.00 88.46           H  
ATOM   3121  HB2 GLU A 194     -25.847   3.901 -10.371  1.00 88.46           H  
ATOM   3122  HB3 GLU A 194     -24.256   4.324 -11.015  1.00 88.46           H  
ATOM   3123  HG2 GLU A 194     -26.412   6.230 -10.035  1.00 88.46           H  
ATOM   3124  HG3 GLU A 194     -24.742   6.730 -10.353  1.00 88.46           H  
ATOM   3125  N   LYS A 195     -26.124   4.039  -7.171  1.00 87.41           N  
ATOM   3126  CA  LYS A 195     -27.105   4.317  -6.115  1.00 87.41           C  
ATOM   3127  C   LYS A 195     -26.539   4.096  -4.707  1.00 87.41           C  
ATOM   3128  O   LYS A 195     -27.316   4.048  -3.756  1.00 87.41           O  
ATOM   3129  CB  LYS A 195     -28.365   3.469  -6.348  1.00 87.41           C  
ATOM   3130  CG  LYS A 195     -29.064   3.793  -7.673  1.00 87.41           C  
ATOM   3131  CD  LYS A 195     -30.310   2.917  -7.822  1.00 87.41           C  
ATOM   3132  CE  LYS A 195     -30.964   3.196  -9.175  1.00 87.41           C  
ATOM   3133  NZ  LYS A 195     -32.141   2.321  -9.392  1.00 87.41           N1+
ATOM   3134  H   LYS A 195     -25.903   3.066  -7.326  1.00 87.41           H  
ATOM   3135  HA  LYS A 195     -27.381   5.371  -6.156  1.00 87.41           H  
ATOM   3136  HB2 LYS A 195     -28.087   2.415  -6.336  1.00 87.41           H  
ATOM   3137  HB3 LYS A 195     -29.071   3.646  -5.537  1.00 87.41           H  
ATOM   3138  HG2 LYS A 195     -29.351   4.845  -7.686  1.00 87.41           H  
ATOM   3139  HG3 LYS A 195     -28.389   3.596  -8.505  1.00 87.41           H  
ATOM   3140  HD2 LYS A 195     -31.007   3.139  -7.014  1.00 87.41           H  
ATOM   3141  HD3 LYS A 195     -30.013   1.870  -7.765  1.00 87.41           H  
ATOM   3142  HE2 LYS A 195     -31.253   4.246  -9.214  1.00 87.41           H  
ATOM   3143  HE3 LYS A 195     -30.221   3.029  -9.955  1.00 87.41           H  
ATOM   3144  HZ1 LYS A 195     -32.548   2.508 -10.298  1.00 87.41           H  
ATOM   3145  HZ2 LYS A 195     -31.854   1.353  -9.360  1.00 87.41           H  
ATOM   3146  HZ3 LYS A 195     -32.834   2.483  -8.676  1.00 87.41           H  
ATOM   3147  N   MET A 196     -25.216   3.970  -4.562  1.00 89.05           N  
ATOM   3148  CA  MET A 196     -24.527   3.678  -3.295  1.00 89.05           C  
ATOM   3149  C   MET A 196     -24.890   2.313  -2.687  1.00 89.05           C  
ATOM   3150  O   MET A 196     -24.698   2.095  -1.489  1.00 89.05           O  
ATOM   3151  CB  MET A 196     -24.698   4.835  -2.286  1.00 89.05           C  
ATOM   3152  CG  MET A 196     -24.149   6.169  -2.798  1.00 89.05           C  
ATOM   3153  SD  MET A 196     -22.350   6.213  -3.018  1.00 89.05           S  
ATOM   3154  CE  MET A 196     -21.823   6.060  -1.292  1.00 89.05           C  
ATOM   3155  H   MET A 196     -24.666   3.938  -5.409  1.00 89.05           H  
ATOM   3156  HA  MET A 196     -23.465   3.608  -3.528  1.00 89.05           H  
ATOM   3157  HB2 MET A 196     -24.185   4.585  -1.357  1.00 89.05           H  
ATOM   3158  HB3 MET A 196     -25.752   4.963  -2.038  1.00 89.05           H  
ATOM   3159  HG2 MET A 196     -24.622   6.411  -3.750  1.00 89.05           H  
ATOM   3160  HG3 MET A 196     -24.423   6.948  -2.087  1.00 89.05           H  
ATOM   3161  HE1 MET A 196     -22.044   5.058  -0.926  1.00 89.05           H  
ATOM   3162  HE2 MET A 196     -20.749   6.232  -1.227  1.00 89.05           H  
ATOM   3163  HE3 MET A 196     -22.347   6.792  -0.677  1.00 89.05           H  
ATOM   3164  N   VAL A 197     -25.396   1.373  -3.490  1.00 93.37           N  
ATOM   3165  CA  VAL A 197     -25.659   0.005  -3.033  1.00 93.37           C  
ATOM   3166  C   VAL A 197     -24.331  -0.756  -2.991  1.00 93.37           C  
ATOM   3167  O   VAL A 197     -23.627  -0.809  -4.006  1.00 93.37           O  
ATOM   3168  CB  VAL A 197     -26.687  -0.722  -3.917  1.00 93.37           C  
ATOM   3169  CG1 VAL A 197     -26.986  -2.134  -3.395  1.00 93.37           C  
ATOM   3170  CG2 VAL A 197     -28.014   0.049  -3.965  1.00 93.37           C  
ATOM   3171  H   VAL A 197     -25.487   1.564  -4.478  1.00 93.37           H  
ATOM   3172  HA  VAL A 197     -26.085   0.072  -2.032  1.00 93.37           H  
ATOM   3173  HB  VAL A 197     -26.289  -0.822  -4.927  1.00 93.37           H  
ATOM   3174 HG11 VAL A 197     -27.367  -2.087  -2.375  1.00 93.37           H  
ATOM   3175 HG12 VAL A 197     -26.084  -2.746  -3.424  1.00 93.37           H  
ATOM   3176 HG13 VAL A 197     -27.727  -2.609  -4.038  1.00 93.37           H  
ATOM   3177 HG21 VAL A 197     -27.849   1.034  -4.401  1.00 93.37           H  
ATOM   3178 HG22 VAL A 197     -28.421   0.165  -2.961  1.00 93.37           H  
ATOM   3179 HG23 VAL A 197     -28.724  -0.486  -4.596  1.00 93.37           H  
ATOM   3180  N   PRO A 198     -23.967  -1.360  -1.845  1.00 97.29           N  
ATOM   3181  CA  PRO A 198     -22.733  -2.120  -1.727  1.00 97.29           C  
ATOM   3182  C   PRO A 198     -22.852  -3.481  -2.395  1.00 97.29           C  
ATOM   3183  O   PRO A 198     -23.871  -4.166  -2.261  1.00 97.29           O  
ATOM   3184  CB  PRO A 198     -22.486  -2.261  -0.227  1.00 97.29           C  
ATOM   3185  CG  PRO A 198     -23.915  -2.366   0.297  1.00 97.29           C  
ATOM   3186  CD  PRO A 198     -24.672  -1.363  -0.569  1.00 97.29           C  
ATOM   3187  HA  PRO A 198     -21.905  -1.584  -2.192  1.00 97.29           H  
ATOM   3188  HB2 PRO A 198     -21.894  -3.144   0.014  1.00 97.29           H  
ATOM   3189  HB3 PRO A 198     -22.010  -1.356   0.151  1.00 97.29           H  
ATOM   3190  HG2 PRO A 198     -23.989  -2.129   1.358  1.00 97.29           H  
ATOM   3191  HG3 PRO A 198     -24.295  -3.373   0.123  1.00 97.29           H  
ATOM   3192  HD2 PRO A 198     -24.617  -0.369  -0.123  1.00 97.29           H  
ATOM   3193  HD3 PRO A 198     -25.711  -1.674  -0.679  1.00 97.29           H  
ATOM   3194  N   LYS A 199     -21.774  -3.905  -3.050  1.00 97.63           N  
ATOM   3195  CA  LYS A 199     -21.613  -5.246  -3.598  1.00 97.63           C  
ATOM   3196  C   LYS A 199     -20.243  -5.814  -3.244  1.00 97.63           C  
ATOM   3197  O   LYS A 199     -19.222  -5.185  -3.509  1.00 97.63           O  
ATOM   3198  CB  LYS A 199     -21.840  -5.242  -5.112  1.00 97.63           C  
ATOM   3199  CG  LYS A 199     -23.208  -4.688  -5.526  1.00 97.63           C  
ATOM   3200  CD  LYS A 199     -23.484  -5.006  -6.996  1.00 97.63           C  
ATOM   3201  CE  LYS A 199     -24.831  -4.424  -7.422  1.00 97.63           C  
ATOM   3202  NZ  LYS A 199     -25.200  -4.950  -8.752  1.00 97.63           N1+
ATOM   3203  H   LYS A 199     -21.019  -3.249  -3.190  1.00 97.63           H  
ATOM   3204  HA  LYS A 199     -22.367  -5.888  -3.142  1.00 97.63           H  
ATOM   3205  HB2 LYS A 199     -21.053  -4.658  -5.590  1.00 97.63           H  
ATOM   3206  HB3 LYS A 199     -21.761  -6.272  -5.460  1.00 97.63           H  
ATOM   3207  HG2 LYS A 199     -23.983  -5.153  -4.917  1.00 97.63           H  
ATOM   3208  HG3 LYS A 199     -23.236  -3.609  -5.371  1.00 97.63           H  
ATOM   3209  HD2 LYS A 199     -23.509  -6.089  -7.117  1.00 97.63           H  
ATOM   3210  HD3 LYS A 199     -22.691  -4.609  -7.630  1.00 97.63           H  
ATOM   3211  HE2 LYS A 199     -24.780  -3.335  -7.432  1.00 97.63           H  
ATOM   3212  HE3 LYS A 199     -25.576  -4.725  -6.687  1.00 97.63           H  
ATOM   3213  HZ1 LYS A 199     -26.178  -4.831  -8.975  1.00 97.63           H  
ATOM   3214  HZ2 LYS A 199     -24.657  -4.534  -9.495  1.00 97.63           H  
ATOM   3215  HZ3 LYS A 199     -24.908  -5.912  -8.854  1.00 97.63           H  
ATOM   3216  N   ILE A 200     -20.227  -7.005  -2.654  1.00 97.35           N  
ATOM   3217  CA  ILE A 200     -18.993  -7.727  -2.314  1.00 97.35           C  
ATOM   3218  C   ILE A 200     -18.336  -8.223  -3.608  1.00 97.35           C  
ATOM   3219  O   ILE A 200     -19.021  -8.768  -4.480  1.00 97.35           O  
ATOM   3220  CB  ILE A 200     -19.283  -8.880  -1.326  1.00 97.35           C  
ATOM   3221  CG1 ILE A 200     -19.968  -8.367  -0.033  1.00 97.35           C  
ATOM   3222  CG2 ILE A 200     -17.988  -9.633  -0.980  1.00 97.35           C  
ATOM   3223  CD1 ILE A 200     -20.514  -9.467   0.884  1.00 97.35           C  
ATOM   3224  H   ILE A 200     -21.109  -7.459  -2.467  1.00 97.35           H  
ATOM   3225  HA  ILE A 200     -18.304  -7.033  -1.832  1.00 97.35           H  
ATOM   3226  HB  ILE A 200     -19.950  -9.584  -1.823  1.00 97.35           H  
ATOM   3227 HG12 ILE A 200     -20.811  -7.724  -0.286  1.00 97.35           H  
ATOM   3228 HG13 ILE A 200     -19.252  -7.776   0.539  1.00 97.35           H  
ATOM   3229 HG21 ILE A 200     -18.189 -10.460  -0.298  1.00 97.35           H  
ATOM   3230 HG22 ILE A 200     -17.262  -8.962  -0.521  1.00 97.35           H  
ATOM   3231 HG23 ILE A 200     -17.540 -10.066  -1.874  1.00 97.35           H  
ATOM   3232 HD11 ILE A 200     -21.209 -10.101   0.333  1.00 97.35           H  
ATOM   3233 HD12 ILE A 200     -21.042  -9.005   1.718  1.00 97.35           H  
ATOM   3234 HD13 ILE A 200     -19.705 -10.076   1.287  1.00 97.35           H  
ATOM   3235  N   ALA A 201     -17.028  -8.014  -3.732  1.00 92.56           N  
ATOM   3236  CA  ALA A 201     -16.213  -8.316  -4.903  1.00 92.56           C  
ATOM   3237  C   ALA A 201     -14.915  -9.045  -4.518  1.00 92.56           C  
ATOM   3238  O   ALA A 201     -14.549  -9.091  -3.353  1.00 92.56           O  
ATOM   3239  CB  ALA A 201     -15.889  -6.990  -5.604  1.00 92.56           C  
ATOM   3240  H   ALA A 201     -16.532  -7.585  -2.964  1.00 92.56           H  
ATOM   3241  HA  ALA A 201     -16.777  -8.953  -5.585  1.00 92.56           H  
ATOM   3242  HB1 ALA A 201     -15.518  -7.175  -6.612  1.00 92.56           H  
ATOM   3243  HB2 ALA A 201     -16.783  -6.367  -5.646  1.00 92.56           H  
ATOM   3244  HB3 ALA A 201     -15.130  -6.454  -5.034  1.00 92.56           H  
ATOM   3245  N   ASP A 202     -14.190  -9.523  -5.532  1.00 85.20           N  
ATOM   3246  CA  ASP A 202     -12.884 -10.193  -5.425  1.00 85.20           C  
ATOM   3247  C   ASP A 202     -12.888 -11.523  -4.650  1.00 85.20           C  
ATOM   3248  O   ASP A 202     -12.386 -11.666  -3.538  1.00 85.20           O  
ATOM   3249  CB  ASP A 202     -11.779  -9.220  -4.978  1.00 85.20           C  
ATOM   3250  CG  ASP A 202     -10.375  -9.723  -5.353  1.00 85.20           C  
ATOM   3251  OD1 ASP A 202     -10.269 -10.593  -6.263  1.00 85.20           O  
ATOM   3252  OD2 ASP A 202      -9.392  -9.160  -4.828  1.00 85.20           O1-
ATOM   3253  H   ASP A 202     -14.556  -9.379  -6.462  1.00 85.20           H  
ATOM   3254  HA  ASP A 202     -12.636 -10.464  -6.451  1.00 85.20           H  
ATOM   3255  HB2 ASP A 202     -11.933  -8.261  -5.472  1.00 85.20           H  
ATOM   3256  HB3 ASP A 202     -11.839  -9.060  -3.902  1.00 85.20           H  
ATOM   3257  N   PHE A 203     -13.414 -12.551  -5.317  1.00 83.05           N  
ATOM   3258  CA  PHE A 203     -13.559 -13.909  -4.794  1.00 83.05           C  
ATOM   3259  C   PHE A 203     -12.319 -14.788  -5.037  1.00 83.05           C  
ATOM   3260  O   PHE A 203     -12.406 -16.011  -4.915  1.00 83.05           O  
ATOM   3261  CB  PHE A 203     -14.855 -14.504  -5.366  1.00 83.05           C  
ATOM   3262  CG  PHE A 203     -16.099 -13.888  -4.763  1.00 83.05           C  
ATOM   3263  CD1 PHE A 203     -16.763 -14.526  -3.700  1.00 83.05           C  
ATOM   3264  CD2 PHE A 203     -16.576 -12.652  -5.238  1.00 83.05           C  
ATOM   3265  CE1 PHE A 203     -17.890 -13.926  -3.117  1.00 83.05           C  
ATOM   3266  CE2 PHE A 203     -17.727 -12.074  -4.683  1.00 83.05           C  
ATOM   3267  CZ  PHE A 203     -18.377 -12.707  -3.614  1.00 83.05           C  
ATOM   3268  H   PHE A 203     -13.759 -12.377  -6.250  1.00 83.05           H  
ATOM   3269  HA  PHE A 203     -13.675 -13.843  -3.712  1.00 83.05           H  
ATOM   3270  HB2 PHE A 203     -14.867 -14.366  -6.447  1.00 83.05           H  
ATOM   3271  HB3 PHE A 203     -14.895 -15.579  -5.192  1.00 83.05           H  
ATOM   3272  HD1 PHE A 203     -16.407 -15.476  -3.328  1.00 83.05           H  
ATOM   3273  HD2 PHE A 203     -16.055 -12.136  -6.031  1.00 83.05           H  
ATOM   3274  HE1 PHE A 203     -18.383 -14.403  -2.283  1.00 83.05           H  
ATOM   3275  HE2 PHE A 203     -18.093 -11.128  -5.056  1.00 83.05           H  
ATOM   3276  HZ  PHE A 203     -19.235 -12.239  -3.156  1.00 83.05           H  
ATOM   3277  N   GLY A 204     -11.156 -14.201  -5.344  1.00 74.14           N  
ATOM   3278  CA  GLY A 204      -9.930 -14.951  -5.649  1.00 74.14           C  
ATOM   3279  C   GLY A 204      -9.458 -15.865  -4.508  1.00 74.14           C  
ATOM   3280  O   GLY A 204      -8.894 -16.929  -4.754  1.00 74.14           O  
ATOM   3281  H   GLY A 204     -11.134 -13.194  -5.414  1.00 74.14           H  
ATOM   3282  HA2 GLY A 204      -9.132 -14.242  -5.869  1.00 74.14           H  
ATOM   3283  HA3 GLY A 204     -10.095 -15.564  -6.535  1.00 74.14           H  
ATOM   3284  N   LEU A 205      -9.743 -15.506  -3.251  1.00 71.81           N  
ATOM   3285  CA  LEU A 205      -9.447 -16.347  -2.081  1.00 71.81           C  
ATOM   3286  C   LEU A 205     -10.643 -17.182  -1.601  1.00 71.81           C  
ATOM   3287  O   LEU A 205     -10.489 -17.975  -0.670  1.00 71.81           O  
ATOM   3288  CB  LEU A 205      -8.857 -15.487  -0.947  1.00 71.81           C  
ATOM   3289  CG  LEU A 205      -7.546 -14.764  -1.309  1.00 71.81           C  
ATOM   3290  CD1 LEU A 205      -6.947 -14.064  -0.086  1.00 71.81           C  
ATOM   3291  CD2 LEU A 205      -6.476 -15.724  -1.839  1.00 71.81           C  
ATOM   3292  H   LEU A 205     -10.205 -14.620  -3.104  1.00 71.81           H  
ATOM   3293  HA  LEU A 205      -8.693 -17.083  -2.360  1.00 71.81           H  
ATOM   3294  HB2 LEU A 205      -8.666 -16.134  -0.091  1.00 71.81           H  
ATOM   3295  HB3 LEU A 205      -9.598 -14.747  -0.643  1.00 71.81           H  
ATOM   3296  HG  LEU A 205      -7.754 -14.009  -2.067  1.00 71.81           H  
ATOM   3297 HD11 LEU A 205      -6.378 -13.194  -0.412  1.00 71.81           H  
ATOM   3298 HD12 LEU A 205      -6.279 -14.739   0.449  1.00 71.81           H  
ATOM   3299 HD13 LEU A 205      -7.735 -13.739   0.594  1.00 71.81           H  
ATOM   3300 HD21 LEU A 205      -6.736 -16.059  -2.843  1.00 71.81           H  
ATOM   3301 HD22 LEU A 205      -5.514 -15.213  -1.885  1.00 71.81           H  
ATOM   3302 HD23 LEU A 205      -6.383 -16.585  -1.177  1.00 71.81           H  
ATOM   3303  N   SER A 206     -11.809 -17.038  -2.236  1.00 77.29           N  
ATOM   3304  CA  SER A 206     -13.045 -17.662  -1.771  1.00 77.29           C  
ATOM   3305  C   SER A 206     -13.005 -19.188  -1.851  1.00 77.29           C  
ATOM   3306  O   SER A 206     -12.366 -19.792  -2.726  1.00 77.29           O  
ATOM   3307  CB  SER A 206     -14.272 -17.125  -2.507  1.00 77.29           C  
ATOM   3308  OG  SER A 206     -14.267 -17.566  -3.850  1.00 77.29           O  
ATOM   3309  H   SER A 206     -11.840 -16.463  -3.066  1.00 77.29           H  
ATOM   3310  HA  SER A 206     -13.145 -17.384  -0.722  1.00 77.29           H  
ATOM   3311  HB2 SER A 206     -14.272 -16.035  -2.469  1.00 77.29           H  
ATOM   3312  HB3 SER A 206     -15.173 -17.492  -2.016  1.00 77.29           H  
ATOM   3313  HG  SER A 206     -13.583 -17.075  -4.311  1.00 77.29           H  
ATOM   3314  N   ARG A 207     -13.681 -19.841  -0.903  1.00 76.41           N  
ATOM   3315  CA  ARG A 207     -13.748 -21.306  -0.822  1.00 76.41           C  
ATOM   3316  C   ARG A 207     -15.106 -21.764  -0.304  1.00 76.41           C  
ATOM   3317  O   ARG A 207     -15.626 -21.196   0.653  1.00 76.41           O  
ATOM   3318  CB  ARG A 207     -12.616 -21.847   0.076  1.00 76.41           C  
ATOM   3319  CG  ARG A 207     -11.209 -21.534  -0.457  1.00 76.41           C  
ATOM   3320  CD  ARG A 207     -10.109 -22.197   0.378  1.00 76.41           C  
ATOM   3321  NE  ARG A 207      -8.764 -21.797  -0.089  1.00 76.41           N  
ATOM   3322  CZ  ARG A 207      -7.614 -22.324   0.307  1.00 76.41           C  
ATOM   3323  NH1 ARG A 207      -7.558 -23.311   1.156  1.00 76.41           N1+
ATOM   3324  NH2 ARG A 207      -6.480 -21.857  -0.135  1.00 76.41           N  
ATOM   3325  H   ARG A 207     -14.178 -19.290  -0.218  1.00 76.41           H  
ATOM   3326  HA  ARG A 207     -13.633 -21.716  -1.826  1.00 76.41           H  
ATOM   3327  HB2 ARG A 207     -12.728 -22.927   0.165  1.00 76.41           H  
ATOM   3328  HB3 ARG A 207     -12.716 -21.407   1.068  1.00 76.41           H  
ATOM   3329  HG2 ARG A 207     -11.048 -20.457  -0.428  1.00 76.41           H  
ATOM   3330  HG3 ARG A 207     -11.134 -21.882  -1.487  1.00 76.41           H  
ATOM   3331  HD2 ARG A 207     -10.232 -21.890   1.417  1.00 76.41           H  
ATOM   3332  HD3 ARG A 207     -10.225 -23.279   0.317  1.00 76.41           H  
ATOM   3333  HE  ARG A 207      -8.705 -20.914  -0.575  1.00 76.41           H  
ATOM   3334 HH11 ARG A 207      -8.410 -23.678   1.555  1.00 76.41           H  
ATOM   3335 HH12 ARG A 207      -6.661 -23.637   1.488  1.00 76.41           H  
ATOM   3336 HH21 ARG A 207      -5.614 -22.183   0.269  1.00 76.41           H  
ATOM   3337 HH22 ARG A 207      -6.447 -21.058  -0.751  1.00 76.41           H  
ATOM   3338  N   PHE A 208     -15.635 -22.829  -0.901  1.00 68.20           N  
ATOM   3339  CA  PHE A 208     -16.774 -23.569  -0.362  1.00 68.20           C  
ATOM   3340  C   PHE A 208     -16.310 -24.559   0.702  1.00 68.20           C  
ATOM   3341  O   PHE A 208     -15.362 -25.314   0.475  1.00 68.20           O  
ATOM   3342  CB  PHE A 208     -17.501 -24.313  -1.485  1.00 68.20           C  
ATOM   3343  CG  PHE A 208     -18.260 -23.402  -2.421  1.00 68.20           C  
ATOM   3344  CD1 PHE A 208     -19.454 -22.806  -1.981  1.00 68.20           C  
ATOM   3345  CD2 PHE A 208     -17.795 -23.158  -3.724  1.00 68.20           C  
ATOM   3346  CE1 PHE A 208     -20.202 -21.996  -2.851  1.00 68.20           C  
ATOM   3347  CE2 PHE A 208     -18.539 -22.338  -4.586  1.00 68.20           C  
ATOM   3348  CZ  PHE A 208     -19.738 -21.749  -4.153  1.00 68.20           C  
ATOM   3349  H   PHE A 208     -15.163 -23.223  -1.703  1.00 68.20           H  
ATOM   3350  HA  PHE A 208     -17.475 -22.873   0.098  1.00 68.20           H  
ATOM   3351  HB2 PHE A 208     -16.786 -24.911  -2.050  1.00 68.20           H  
ATOM   3352  HB3 PHE A 208     -18.221 -24.999  -1.038  1.00 68.20           H  
ATOM   3353  HD1 PHE A 208     -19.793 -22.961  -0.968  1.00 68.20           H  
ATOM   3354  HD2 PHE A 208     -16.878 -23.604  -4.082  1.00 68.20           H  
ATOM   3355  HE1 PHE A 208     -21.124 -21.550  -2.507  1.00 68.20           H  
ATOM   3356  HE2 PHE A 208     -18.195 -22.181  -5.598  1.00 68.20           H  
ATOM   3357  HZ  PHE A 208     -20.300 -21.116  -4.823  1.00 68.20           H  
ATOM   3358  N   PHE A 209     -17.009 -24.603   1.833  1.00 65.73           N  
ATOM   3359  CA  PHE A 209     -16.770 -25.596   2.877  1.00 65.73           C  
ATOM   3360  C   PHE A 209     -17.939 -26.577   2.927  1.00 65.73           C  
ATOM   3361  O   PHE A 209     -19.081 -26.208   3.195  1.00 65.73           O  
ATOM   3362  CB  PHE A 209     -16.484 -24.912   4.218  1.00 65.73           C  
ATOM   3363  CG  PHE A 209     -15.090 -24.315   4.272  1.00 65.73           C  
ATOM   3364  CD1 PHE A 209     -14.043 -25.006   4.912  1.00 65.73           C  
ATOM   3365  CD2 PHE A 209     -14.831 -23.078   3.653  1.00 65.73           C  
ATOM   3366  CE1 PHE A 209     -12.748 -24.458   4.921  1.00 65.73           C  
ATOM   3367  CE2 PHE A 209     -13.532 -22.544   3.653  1.00 65.73           C  
ATOM   3368  CZ  PHE A 209     -12.488 -23.244   4.272  1.00 65.73           C  
ATOM   3369  H   PHE A 209     -17.772 -23.953   1.961  1.00 65.73           H  
ATOM   3370  HA  PHE A 209     -15.877 -26.172   2.635  1.00 65.73           H  
ATOM   3371  HB2 PHE A 209     -16.577 -25.648   5.016  1.00 65.73           H  
ATOM   3372  HB3 PHE A 209     -17.225 -24.134   4.401  1.00 65.73           H  
ATOM   3373  HD1 PHE A 209     -14.235 -25.946   5.407  1.00 65.73           H  
ATOM   3374  HD2 PHE A 209     -15.633 -22.529   3.182  1.00 65.73           H  
ATOM   3375  HE1 PHE A 209     -11.943 -24.962   5.436  1.00 65.73           H  
ATOM   3376  HE2 PHE A 209     -13.352 -21.585   3.190  1.00 65.73           H  
ATOM   3377  HZ  PHE A 209     -11.485 -22.846   4.251  1.00 65.73           H  
ATOM   3378  N   ARG A 210     -17.648 -27.852   2.653  1.00 57.31           N  
ATOM   3379  CA  ARG A 210     -18.601 -28.957   2.800  1.00 57.31           C  
ATOM   3380  C   ARG A 210     -18.296 -29.692   4.105  1.00 57.31           C  
ATOM   3381  O   ARG A 210     -17.267 -30.350   4.214  1.00 57.31           O  
ATOM   3382  CB  ARG A 210     -18.547 -29.887   1.572  1.00 57.31           C  
ATOM   3383  CG  ARG A 210     -19.072 -29.213   0.292  1.00 57.31           C  
ATOM   3384  CD  ARG A 210     -19.117 -30.215  -0.870  1.00 57.31           C  
ATOM   3385  NE  ARG A 210     -19.667 -29.601  -2.094  1.00 57.31           N  
ATOM   3386  CZ  ARG A 210     -20.014 -30.225  -3.206  1.00 57.31           C  
ATOM   3387  NH1 ARG A 210     -19.878 -31.516  -3.346  1.00 57.31           N1+
ATOM   3388  NH2 ARG A 210     -20.513 -29.554  -4.204  1.00 57.31           N  
ATOM   3389  H   ARG A 210     -16.685 -28.081   2.455  1.00 57.31           H  
ATOM   3390  HA  ARG A 210     -19.613 -28.560   2.877  1.00 57.31           H  
ATOM   3391  HB2 ARG A 210     -19.163 -30.762   1.781  1.00 57.31           H  
ATOM   3392  HB3 ARG A 210     -17.522 -30.222   1.413  1.00 57.31           H  
ATOM   3393  HG2 ARG A 210     -18.425 -28.378   0.024  1.00 57.31           H  
ATOM   3394  HG3 ARG A 210     -20.078 -28.834   0.474  1.00 57.31           H  
ATOM   3395  HD2 ARG A 210     -19.742 -31.058  -0.574  1.00 57.31           H  
ATOM   3396  HD3 ARG A 210     -18.106 -30.573  -1.064  1.00 57.31           H  
ATOM   3397  HE  ARG A 210     -19.826 -28.604  -2.068  1.00 57.31           H  
ATOM   3398 HH11 ARG A 210     -20.153 -31.960  -4.211  1.00 57.31           H  
ATOM   3399 HH12 ARG A 210     -19.489 -32.042  -2.577  1.00 57.31           H  
ATOM   3400 HH21 ARG A 210     -20.823 -30.015  -5.048  1.00 57.31           H  
ATOM   3401 HH22 ARG A 210     -20.690 -28.565  -4.105  1.00 57.31           H  
ATOM   3402  N   GLY A 211     -19.192 -29.592   5.084  1.00 56.35           N  
ATOM   3403  CA  GLY A 211     -19.145 -30.382   6.320  1.00 56.35           C  
ATOM   3404  C   GLY A 211     -18.336 -29.759   7.462  1.00 56.35           C  
ATOM   3405  O   GLY A 211     -18.926 -29.326   8.449  1.00 56.35           O  
ATOM   3406  H   GLY A 211     -19.966 -28.954   4.959  1.00 56.35           H  
ATOM   3407  HA2 GLY A 211     -20.163 -30.533   6.680  1.00 56.35           H  
ATOM   3408  HA3 GLY A 211     -18.722 -31.364   6.108  1.00 56.35           H  
ATOM   3409  N   GLU A 212     -17.003 -29.734   7.367  1.00 53.14           N  
ATOM   3410  CA  GLU A 212     -16.147 -29.270   8.473  1.00 53.14           C  
ATOM   3411  C   GLU A 212     -16.165 -27.740   8.608  1.00 53.14           C  
ATOM   3412  O   GLU A 212     -15.723 -27.007   7.724  1.00 53.14           O  
ATOM   3413  CB  GLU A 212     -14.711 -29.799   8.342  1.00 53.14           C  
ATOM   3414  CG  GLU A 212     -14.628 -31.302   8.658  1.00 53.14           C  
ATOM   3415  CD  GLU A 212     -13.205 -31.875   8.538  1.00 53.14           C  
ATOM   3416  OE1 GLU A 212     -13.069 -33.096   8.774  1.00 53.14           O  
ATOM   3417  OE2 GLU A 212     -12.279 -31.104   8.197  1.00 53.14           O1-
ATOM   3418  H   GLU A 212     -16.562 -30.080   6.526  1.00 53.14           H  
ATOM   3419  HA  GLU A 212     -16.546 -29.679   9.401  1.00 53.14           H  
ATOM   3420  HB2 GLU A 212     -14.347 -29.607   7.333  1.00 53.14           H  
ATOM   3421  HB3 GLU A 212     -14.081 -29.263   9.051  1.00 53.14           H  
ATOM   3422  HG2 GLU A 212     -14.994 -31.463   9.672  1.00 53.14           H  
ATOM   3423  HG3 GLU A 212     -15.284 -31.841   7.975  1.00 53.14           H  
ATOM   3424  N   GLN A 213     -16.668 -27.252   9.747  1.00 56.81           N  
ATOM   3425  CA  GLN A 213     -16.837 -25.818  10.019  1.00 56.81           C  
ATOM   3426  C   GLN A 213     -15.508 -25.084  10.273  1.00 56.81           C  
ATOM   3427  O   GLN A 213     -15.459 -23.853  10.174  1.00 56.81           O  
ATOM   3428  CB  GLN A 213     -17.792 -25.636  11.210  1.00 56.81           C  
ATOM   3429  CG  GLN A 213     -19.221 -26.121  10.907  1.00 56.81           C  
ATOM   3430  CD  GLN A 213     -20.188 -25.899  12.068  1.00 56.81           C  
ATOM   3431  NE2 GLN A 213     -21.442 -26.259  11.912  1.00 56.81           N  
ATOM   3432  OE1 GLN A 213     -19.847 -25.405  13.130  1.00 56.81           O  
ATOM   3433  H   GLN A 213     -17.065 -27.908  10.405  1.00 56.81           H  
ATOM   3434  HA  GLN A 213     -17.290 -25.353   9.144  1.00 56.81           H  
ATOM   3435  HB2 GLN A 213     -17.837 -24.575  11.459  1.00 56.81           H  
ATOM   3436  HB3 GLN A 213     -17.400 -26.173  12.074  1.00 56.81           H  
ATOM   3437  HG2 GLN A 213     -19.601 -25.588  10.035  1.00 56.81           H  
ATOM   3438  HG3 GLN A 213     -19.208 -27.186  10.675  1.00 56.81           H  
ATOM   3439 HE21 GLN A 213     -22.052 -26.089  12.699  1.00 56.81           H  
ATOM   3440 HE22 GLN A 213     -21.761 -26.663  11.043  1.00 56.81           H  
ATOM   3441  N   SER A 214     -14.428 -25.817  10.572  1.00 57.13           N  
ATOM   3442  CA  SER A 214     -13.088 -25.262  10.770  1.00 57.13           C  
ATOM   3443  C   SER A 214     -11.979 -26.156  10.222  1.00 57.13           C  
ATOM   3444  O   SER A 214     -12.009 -27.361  10.448  1.00 57.13           O  
ATOM   3445  CB  SER A 214     -12.822 -24.987  12.253  1.00 57.13           C  
ATOM   3446  OG  SER A 214     -12.885 -26.177  13.016  1.00 57.13           O  
ATOM   3447  H   SER A 214     -14.520 -26.823  10.593  1.00 57.13           H  
ATOM   3448  HA  SER A 214     -13.057 -24.320  10.222  1.00 57.13           H  
ATOM   3449  HB2 SER A 214     -13.563 -24.281  12.629  1.00 57.13           H  
ATOM   3450  HB3 SER A 214     -11.831 -24.544  12.361  1.00 57.13           H  
ATOM   3451  HG  SER A 214     -12.520 -26.895  12.495  1.00 57.13           H  
ATOM   3452  N   GLN A 215     -10.971 -25.558   9.583  1.00 58.20           N  
ATOM   3453  CA  GLN A 215      -9.795 -26.245   9.032  1.00 58.20           C  
ATOM   3454  C   GLN A 215      -8.501 -25.546   9.465  1.00 58.20           C  
ATOM   3455  O   GLN A 215      -8.494 -24.335   9.668  1.00 58.20           O  
ATOM   3456  CB  GLN A 215      -9.871 -26.289   7.496  1.00 58.20           C  
ATOM   3457  CG  GLN A 215     -10.971 -27.232   6.982  1.00 58.20           C  
ATOM   3458  CD  GLN A 215     -11.026 -27.314   5.458  1.00 58.20           C  
ATOM   3459  NE2 GLN A 215     -12.017 -27.987   4.920  1.00 58.20           N  
ATOM   3460  OE1 GLN A 215     -10.228 -26.745   4.726  1.00 58.20           O  
ATOM   3461  H   GLN A 215     -10.980 -24.549   9.532  1.00 58.20           H  
ATOM   3462  HA  GLN A 215      -9.759 -27.269   9.404  1.00 58.20           H  
ATOM   3463  HB2 GLN A 215      -8.915 -26.643   7.110  1.00 58.20           H  
ATOM   3464  HB3 GLN A 215     -10.042 -25.283   7.113  1.00 58.20           H  
ATOM   3465  HG2 GLN A 215     -10.801 -28.234   7.375  1.00 58.20           H  
ATOM   3466  HG3 GLN A 215     -11.942 -26.890   7.341  1.00 58.20           H  
ATOM   3467 HE21 GLN A 215     -12.022 -28.059   3.913  1.00 58.20           H  
ATOM   3468 HE22 GLN A 215     -12.619 -28.539   5.515  1.00 58.20           H  
ATOM   3469  N   ILE A 216      -7.399 -26.290   9.566  1.00 52.01           N  
ATOM   3470  CA  ILE A 216      -6.049 -25.726   9.717  1.00 52.01           C  
ATOM   3471  C   ILE A 216      -5.440 -25.607   8.317  1.00 52.01           C  
ATOM   3472  O   ILE A 216      -5.403 -26.594   7.583  1.00 52.01           O  
ATOM   3473  CB  ILE A 216      -5.185 -26.584  10.671  1.00 52.01           C  
ATOM   3474  CG1 ILE A 216      -5.814 -26.612  12.085  1.00 52.01           C  
ATOM   3475  CG2 ILE A 216      -3.745 -26.038  10.738  1.00 52.01           C  
ATOM   3476  CD1 ILE A 216      -5.148 -27.600  13.051  1.00 52.01           C  
ATOM   3477  H   ILE A 216      -7.463 -27.274   9.345  1.00 52.01           H  
ATOM   3478  HA  ILE A 216      -6.118 -24.728  10.148  1.00 52.01           H  
ATOM   3479  HB  ILE A 216      -5.150 -27.602  10.284  1.00 52.01           H  
ATOM   3480 HG12 ILE A 216      -5.771 -25.612  12.517  1.00 52.01           H  
ATOM   3481 HG13 ILE A 216      -6.863 -26.899  12.014  1.00 52.01           H  
ATOM   3482 HG21 ILE A 216      -3.749 -25.020  11.128  1.00 52.01           H  
ATOM   3483 HG22 ILE A 216      -3.129 -26.661  11.386  1.00 52.01           H  
ATOM   3484 HG23 ILE A 216      -3.282 -26.042   9.751  1.00 52.01           H  
ATOM   3485 HD11 ILE A 216      -4.135 -27.279  13.293  1.00 52.01           H  
ATOM   3486 HD12 ILE A 216      -5.122 -28.595  12.607  1.00 52.01           H  
ATOM   3487 HD13 ILE A 216      -5.724 -27.640  13.976  1.00 52.01           H  
ATOM   3488  N   THR A 217      -4.973 -24.421   7.921  1.00 56.36           N  
ATOM   3489  CA  THR A 217      -4.384 -24.205   6.587  1.00 56.36           C  
ATOM   3490  C   THR A 217      -3.062 -23.443   6.648  1.00 56.36           C  
ATOM   3491  O   THR A 217      -2.952 -22.456   7.359  1.00 56.36           O  
ATOM   3492  CB  THR A 217      -5.390 -23.536   5.639  1.00 56.36           C  
ATOM   3493  CG2 THR A 217      -5.758 -22.098   5.995  1.00 56.36           C  
ATOM   3494  OG1 THR A 217      -4.870 -23.559   4.330  1.00 56.36           O  
ATOM   3495  H   THR A 217      -5.008 -23.642   8.563  1.00 56.36           H  
ATOM   3496  HA  THR A 217      -4.154 -25.179   6.156  1.00 56.36           H  
ATOM   3497  HB  THR A 217      -6.307 -24.126   5.645  1.00 56.36           H  
ATOM   3498  HG1 THR A 217      -4.961 -24.460   4.009  1.00 56.36           H  
ATOM   3499 HG21 THR A 217      -6.515 -21.734   5.301  1.00 56.36           H  
ATOM   3500 HG22 THR A 217      -6.154 -22.065   7.010  1.00 56.36           H  
ATOM   3501 HG23 THR A 217      -4.884 -21.451   5.927  1.00 56.36           H  
ATOM   3502  N   LYS A 218      -2.049 -23.888   5.889  1.00 46.03           N  
ATOM   3503  CA  LYS A 218      -0.720 -23.245   5.833  1.00 46.03           C  
ATOM   3504  C   LYS A 218      -0.630 -22.081   4.832  1.00 46.03           C  
ATOM   3505  O   LYS A 218       0.394 -21.409   4.779  1.00 46.03           O  
ATOM   3506  CB  LYS A 218       0.376 -24.290   5.535  1.00 46.03           C  
ATOM   3507  CG  LYS A 218       0.612 -25.312   6.663  1.00 46.03           C  
ATOM   3508  CD  LYS A 218       1.832 -26.196   6.339  1.00 46.03           C  
ATOM   3509  CE  LYS A 218       2.151 -27.191   7.468  1.00 46.03           C  
ATOM   3510  NZ  LYS A 218       3.390 -27.977   7.192  1.00 46.03           N1+
ATOM   3511  H   LYS A 218      -2.204 -24.712   5.326  1.00 46.03           H  
ATOM   3512  HA  LYS A 218      -0.506 -22.795   6.802  1.00 46.03           H  
ATOM   3513  HB2 LYS A 218       1.314 -23.761   5.372  1.00 46.03           H  
ATOM   3514  HB3 LYS A 218       0.130 -24.817   4.613  1.00 46.03           H  
ATOM   3515  HG2 LYS A 218       0.796 -24.778   7.595  1.00 46.03           H  
ATOM   3516  HG3 LYS A 218      -0.272 -25.939   6.783  1.00 46.03           H  
ATOM   3517  HD2 LYS A 218       1.639 -26.745   5.417  1.00 46.03           H  
ATOM   3518  HD3 LYS A 218       2.697 -25.552   6.182  1.00 46.03           H  
ATOM   3519  HE2 LYS A 218       1.302 -27.862   7.596  1.00 46.03           H  
ATOM   3520  HE3 LYS A 218       2.275 -26.629   8.394  1.00 46.03           H  
ATOM   3521  HZ1 LYS A 218       4.191 -27.372   7.090  1.00 46.03           H  
ATOM   3522  HZ2 LYS A 218       3.608 -28.611   7.947  1.00 46.03           H  
ATOM   3523  HZ3 LYS A 218       3.309 -28.521   6.344  1.00 46.03           H  
ATOM   3524  N   SER A 219      -1.649 -21.854   3.999  1.00 57.71           N  
ATOM   3525  CA  SER A 219      -1.609 -20.781   2.995  1.00 57.71           C  
ATOM   3526  C   SER A 219      -1.734 -19.412   3.657  1.00 57.71           C  
ATOM   3527  O   SER A 219      -2.616 -19.234   4.483  1.00 57.71           O  
ATOM   3528  CB  SER A 219      -2.710 -20.968   1.944  1.00 57.71           C  
ATOM   3529  OG  SER A 219      -3.972 -21.212   2.538  1.00 57.71           O  
ATOM   3530  H   SER A 219      -2.507 -22.375   4.115  1.00 57.71           H  
ATOM   3531  HA  SER A 219      -0.649 -20.817   2.480  1.00 57.71           H  
ATOM   3532  HB2 SER A 219      -2.454 -21.818   1.310  1.00 57.71           H  
ATOM   3533  HB3 SER A 219      -2.767 -20.077   1.319  1.00 57.71           H  
ATOM   3534  HG  SER A 219      -4.043 -20.651   3.313  1.00 57.71           H  
ATOM   3535  N   ALA A 220      -0.935 -18.416   3.280  1.00 65.48           N  
ATOM   3536  CA  ALA A 220      -1.191 -17.037   3.700  1.00 65.48           C  
ATOM   3537  C   ALA A 220      -2.462 -16.518   2.996  1.00 65.48           C  
ATOM   3538  O   ALA A 220      -2.490 -16.419   1.771  1.00 65.48           O  
ATOM   3539  CB  ALA A 220       0.051 -16.190   3.400  1.00 65.48           C  
ATOM   3540  H   ALA A 220      -0.199 -18.583   2.609  1.00 65.48           H  
ATOM   3541  HA  ALA A 220      -1.356 -17.016   4.777  1.00 65.48           H  
ATOM   3542  HB1 ALA A 220      -0.122 -15.162   3.720  1.00 65.48           H  
ATOM   3543  HB2 ALA A 220       0.912 -16.588   3.937  1.00 65.48           H  
ATOM   3544  HB3 ALA A 220       0.258 -16.194   2.329  1.00 65.48           H  
ATOM   3545  N   ILE A 221      -3.530 -16.241   3.753  1.00 74.83           N  
ATOM   3546  CA  ILE A 221      -4.823 -15.760   3.239  1.00 74.83           C  
ATOM   3547  C   ILE A 221      -5.203 -14.465   3.968  1.00 74.83           C  
ATOM   3548  O   ILE A 221      -4.945 -14.322   5.164  1.00 74.83           O  
ATOM   3549  CB  ILE A 221      -5.928 -16.843   3.370  1.00 74.83           C  
ATOM   3550  CG1 ILE A 221      -5.600 -18.102   2.530  1.00 74.83           C  
ATOM   3551  CG2 ILE A 221      -7.314 -16.319   2.959  1.00 74.83           C  
ATOM   3552  CD1 ILE A 221      -6.611 -19.252   2.679  1.00 74.83           C  
ATOM   3553  H   ILE A 221      -3.439 -16.295   4.757  1.00 74.83           H  
ATOM   3554  HA  ILE A 221      -4.718 -15.518   2.181  1.00 74.83           H  
ATOM   3555  HB  ILE A 221      -5.995 -17.130   4.419  1.00 74.83           H  
ATOM   3556 HG12 ILE A 221      -5.533 -17.825   1.478  1.00 74.83           H  
ATOM   3557 HG13 ILE A 221      -4.626 -18.484   2.835  1.00 74.83           H  
ATOM   3558 HG21 ILE A 221      -8.063 -17.086   3.155  1.00 74.83           H  
ATOM   3559 HG22 ILE A 221      -7.605 -15.458   3.561  1.00 74.83           H  
ATOM   3560 HG23 ILE A 221      -7.338 -16.062   1.900  1.00 74.83           H  
ATOM   3561 HD11 ILE A 221      -7.569 -18.989   2.232  1.00 74.83           H  
ATOM   3562 HD12 ILE A 221      -6.242 -20.133   2.153  1.00 74.83           H  
ATOM   3563 HD13 ILE A 221      -6.746 -19.495   3.732  1.00 74.83           H  
ATOM   3564  N   GLY A 222      -5.857 -13.559   3.238  1.00 79.18           N  
ATOM   3565  CA  GLY A 222      -6.444 -12.326   3.756  1.00 79.18           C  
ATOM   3566  C   GLY A 222      -5.491 -11.132   3.762  1.00 79.18           C  
ATOM   3567  O   GLY A 222      -4.289 -11.248   3.531  1.00 79.18           O  
ATOM   3568  H   GLY A 222      -6.006 -13.756   2.259  1.00 79.18           H  
ATOM   3569  HA2 GLY A 222      -6.806 -12.489   4.771  1.00 79.18           H  
ATOM   3570  HA3 GLY A 222      -7.304 -12.067   3.138  1.00 79.18           H  
ATOM   3571  N   THR A 223      -6.053  -9.953   4.024  1.00 84.38           N  
ATOM   3572  CA  THR A 223      -5.312  -8.687   4.081  1.00 84.38           C  
ATOM   3573  C   THR A 223      -5.021  -8.281   5.522  1.00 84.38           C  
ATOM   3574  O   THR A 223      -5.918  -8.270   6.369  1.00 84.38           O  
ATOM   3575  CB  THR A 223      -6.076  -7.579   3.349  1.00 84.38           C  
ATOM   3576  CG2 THR A 223      -5.331  -6.243   3.350  1.00 84.38           C  
ATOM   3577  OG1 THR A 223      -6.225  -7.919   1.992  1.00 84.38           O  
ATOM   3578  H   THR A 223      -7.059  -9.924   4.101  1.00 84.38           H  
ATOM   3579  HA  THR A 223      -4.361  -8.812   3.564  1.00 84.38           H  
ATOM   3580  HB  THR A 223      -7.060  -7.445   3.798  1.00 84.38           H  
ATOM   3581  HG1 THR A 223      -6.816  -8.674   1.950  1.00 84.38           H  
ATOM   3582 HG21 THR A 223      -5.854  -5.526   2.718  1.00 84.38           H  
ATOM   3583 HG22 THR A 223      -4.319  -6.380   2.969  1.00 84.38           H  
ATOM   3584 HG23 THR A 223      -5.286  -5.837   4.361  1.00 84.38           H  
ATOM   3585  N   HIS A 224      -3.774  -7.889   5.797  1.00 82.07           N  
ATOM   3586  CA  HIS A 224      -3.335  -7.453   7.125  1.00 82.07           C  
ATOM   3587  C   HIS A 224      -4.266  -6.372   7.713  1.00 82.07           C  
ATOM   3588  O   HIS A 224      -4.696  -5.454   7.014  1.00 82.07           O  
ATOM   3589  CB  HIS A 224      -1.879  -6.972   7.050  1.00 82.07           C  
ATOM   3590  CG  HIS A 224      -1.187  -7.016   8.387  1.00 82.07           C  
ATOM   3591  CD2 HIS A 224      -1.035  -5.984   9.274  1.00 82.07           C  
ATOM   3592  ND1 HIS A 224      -0.597  -8.126   8.950  1.00 82.07           N  
ATOM   3593  CE1 HIS A 224      -0.102  -7.772  10.147  1.00 82.07           C  
ATOM   3594  NE2 HIS A 224      -0.356  -6.478  10.390  1.00 82.07           N  
ATOM   3595  H   HIS A 224      -3.088  -7.915   5.056  1.00 82.07           H  
ATOM   3596  HA  HIS A 224      -3.371  -8.324   7.778  1.00 82.07           H  
ATOM   3597  HB2 HIS A 224      -1.846  -5.958   6.651  1.00 82.07           H  
ATOM   3598  HB3 HIS A 224      -1.321  -7.617   6.372  1.00 82.07           H  
ATOM   3599  HD1 HIS A 224      -0.496  -9.037   8.526  1.00 82.07           H  
ATOM   3600  HD2 HIS A 224      -1.382  -4.970   9.140  1.00 82.07           H  
ATOM   3601  HE1 HIS A 224       0.431  -8.426  10.821  1.00 82.07           H  
ATOM   3602  N   GLY A 225      -4.610  -6.506   8.997  1.00 86.31           N  
ATOM   3603  CA  GLY A 225      -5.602  -5.662   9.678  1.00 86.31           C  
ATOM   3604  C   GLY A 225      -7.062  -6.129   9.561  1.00 86.31           C  
ATOM   3605  O   GLY A 225      -7.898  -5.633  10.310  1.00 86.31           O  
ATOM   3606  H   GLY A 225      -4.178  -7.244   9.533  1.00 86.31           H  
ATOM   3607  HA2 GLY A 225      -5.353  -5.617  10.738  1.00 86.31           H  
ATOM   3608  HA3 GLY A 225      -5.547  -4.649   9.278  1.00 86.31           H  
ATOM   3609  N   TYR A 226      -7.369  -7.095   8.686  1.00 94.00           N  
ATOM   3610  CA  TYR A 226      -8.697  -7.727   8.565  1.00 94.00           C  
ATOM   3611  C   TYR A 226      -8.676  -9.228   8.887  1.00 94.00           C  
ATOM   3612  O   TYR A 226      -9.722  -9.874   8.872  1.00 94.00           O  
ATOM   3613  CB  TYR A 226      -9.267  -7.482   7.160  1.00 94.00           C  
ATOM   3614  CG  TYR A 226      -9.360  -6.017   6.789  1.00 94.00           C  
ATOM   3615  CD1 TYR A 226     -10.505  -5.272   7.128  1.00 94.00           C  
ATOM   3616  CD2 TYR A 226      -8.276  -5.393   6.144  1.00 94.00           C  
ATOM   3617  CE1 TYR A 226     -10.556  -3.894   6.844  1.00 94.00           C  
ATOM   3618  CE2 TYR A 226      -8.328  -4.022   5.842  1.00 94.00           C  
ATOM   3619  CZ  TYR A 226      -9.465  -3.270   6.201  1.00 94.00           C  
ATOM   3620  OH  TYR A 226      -9.493  -1.940   5.918  1.00 94.00           O  
ATOM   3621  H   TYR A 226      -6.664  -7.386   8.024  1.00 94.00           H  
ATOM   3622  HA  TYR A 226      -9.379  -7.271   9.282  1.00 94.00           H  
ATOM   3623  HB2 TYR A 226     -10.265  -7.916   7.101  1.00 94.00           H  
ATOM   3624  HB3 TYR A 226      -8.648  -7.998   6.426  1.00 94.00           H  
ATOM   3625  HD1 TYR A 226     -11.337  -5.763   7.610  1.00 94.00           H  
ATOM   3626  HD2 TYR A 226      -7.392  -5.967   5.908  1.00 94.00           H  
ATOM   3627  HE1 TYR A 226     -11.432  -3.321   7.111  1.00 94.00           H  
ATOM   3628  HE2 TYR A 226      -7.480  -3.555   5.362  1.00 94.00           H  
ATOM   3629  HH  TYR A 226      -8.727  -1.713   5.386  1.00 94.00           H  
ATOM   3630  N   VAL A 227      -7.493  -9.779   9.173  1.00 92.57           N  
ATOM   3631  CA  VAL A 227      -7.285 -11.184   9.543  1.00 92.57           C  
ATOM   3632  C   VAL A 227      -7.510 -11.356  11.054  1.00 92.57           C  
ATOM   3633  O   VAL A 227      -6.951 -10.578  11.830  1.00 92.57           O  
ATOM   3634  CB  VAL A 227      -5.871 -11.649   9.144  1.00 92.57           C  
ATOM   3635  CG1 VAL A 227      -5.608 -13.113   9.497  1.00 92.57           C  
ATOM   3636  CG2 VAL A 227      -5.640 -11.524   7.634  1.00 92.57           C  
ATOM   3637  H   VAL A 227      -6.688  -9.170   9.196  1.00 92.57           H  
ATOM   3638  HA  VAL A 227      -8.002 -11.787   8.986  1.00 92.57           H  
ATOM   3639  HB  VAL A 227      -5.135 -11.031   9.658  1.00 92.57           H  
ATOM   3640 HG11 VAL A 227      -6.266 -13.765   8.922  1.00 92.57           H  
ATOM   3641 HG12 VAL A 227      -4.571 -13.355   9.260  1.00 92.57           H  
ATOM   3642 HG13 VAL A 227      -5.763 -13.287  10.561  1.00 92.57           H  
ATOM   3643 HG21 VAL A 227      -4.645 -11.886   7.373  1.00 92.57           H  
ATOM   3644 HG22 VAL A 227      -6.380 -12.113   7.092  1.00 92.57           H  
ATOM   3645 HG23 VAL A 227      -5.720 -10.482   7.326  1.00 92.57           H  
ATOM   3646  N   PRO A 228      -8.295 -12.357  11.491  1.00 93.65           N  
ATOM   3647  CA  PRO A 228      -8.559 -12.615  12.903  1.00 93.65           C  
ATOM   3648  C   PRO A 228      -7.358 -13.254  13.636  1.00 93.65           C  
ATOM   3649  O   PRO A 228      -6.580 -13.990  13.018  1.00 93.65           O  
ATOM   3650  CB  PRO A 228      -9.764 -13.549  12.890  1.00 93.65           C  
ATOM   3651  CG  PRO A 228      -9.541 -14.373  11.629  1.00 93.65           C  
ATOM   3652  CD  PRO A 228      -9.010 -13.318  10.666  1.00 93.65           C  
ATOM   3653  HA  PRO A 228      -8.829 -11.681  13.397  1.00 93.65           H  
ATOM   3654  HB2 PRO A 228      -9.798 -14.166  13.787  1.00 93.65           H  
ATOM   3655  HB3 PRO A 228     -10.686 -12.975  12.792  1.00 93.65           H  
ATOM   3656  HG2 PRO A 228     -10.459 -14.840  11.273  1.00 93.65           H  
ATOM   3657  HG3 PRO A 228      -8.777 -15.129  11.809  1.00 93.65           H  
ATOM   3658  HD2 PRO A 228      -9.838 -12.825  10.157  1.00 93.65           H  
ATOM   3659  HD3 PRO A 228      -8.336 -13.783   9.947  1.00 93.65           H  
ATOM   3660  N   PRO A 229      -7.232 -13.057  14.963  1.00 93.00           N  
ATOM   3661  CA  PRO A 229      -6.078 -13.512  15.750  1.00 93.00           C  
ATOM   3662  C   PRO A 229      -5.886 -15.032  15.730  1.00 93.00           C  
ATOM   3663  O   PRO A 229      -4.790 -15.515  15.495  1.00 93.00           O  
ATOM   3664  CB  PRO A 229      -6.321 -12.990  17.171  1.00 93.00           C  
ATOM   3665  CG  PRO A 229      -7.835 -12.791  17.241  1.00 93.00           C  
ATOM   3666  CD  PRO A 229      -8.188 -12.369  15.818  1.00 93.00           C  
ATOM   3667  HA  PRO A 229      -5.165 -13.059  15.363  1.00 93.00           H  
ATOM   3668  HB2 PRO A 229      -5.824 -12.027  17.288  1.00 93.00           H  
ATOM   3669  HB3 PRO A 229      -5.967 -13.684  17.933  1.00 93.00           H  
ATOM   3670  HG2 PRO A 229      -8.106 -12.025  17.968  1.00 93.00           H  
ATOM   3671  HG3 PRO A 229      -8.323 -13.736  17.477  1.00 93.00           H  
ATOM   3672  HD2 PRO A 229      -8.062 -11.292  15.710  1.00 93.00           H  
ATOM   3673  HD3 PRO A 229      -9.216 -12.652  15.591  1.00 93.00           H  
ATOM   3674  N   GLU A 230      -6.958 -15.814  15.834  1.00 91.20           N  
ATOM   3675  CA  GLU A 230      -6.916 -17.283  15.733  1.00 91.20           C  
ATOM   3676  C   GLU A 230      -6.247 -17.861  14.471  1.00 91.20           C  
ATOM   3677  O   GLU A 230      -5.786 -19.004  14.465  1.00 91.20           O  
ATOM   3678  CB  GLU A 230      -8.363 -17.760  15.702  1.00 91.20           C  
ATOM   3679  CG  GLU A 230      -9.098 -17.159  14.473  1.00 91.20           C  
ATOM   3680  CD  GLU A 230     -10.342 -16.435  14.888  1.00 91.20           C  
ATOM   3681  OE1 GLU A 230     -11.429 -16.750  14.366  1.00 91.20           O  
ATOM   3682  OE2 GLU A 230     -10.197 -15.521  15.716  1.00 91.20           O1-
ATOM   3683  H   GLU A 230      -7.849 -15.375  16.018  1.00 91.20           H  
ATOM   3684  HA  GLU A 230      -6.404 -17.692  16.604  1.00 91.20           H  
ATOM   3685  HB2 GLU A 230      -8.367 -18.849  15.659  1.00 91.20           H  
ATOM   3686  HB3 GLU A 230      -8.851 -17.473  16.633  1.00 91.20           H  
ATOM   3687  HG2 GLU A 230      -9.288 -17.902  13.698  1.00 91.20           H  
ATOM   3688  HG3 GLU A 230      -8.513 -16.389  13.970  1.00 91.20           H  
ATOM   3689  N   TYR A 231      -6.268 -17.108  13.374  1.00 89.69           N  
ATOM   3690  CA  TYR A 231      -5.670 -17.504  12.117  1.00 89.69           C  
ATOM   3691  C   TYR A 231      -4.186 -17.157  12.127  1.00 89.69           C  
ATOM   3692  O   TYR A 231      -3.365 -17.961  11.698  1.00 89.69           O  
ATOM   3693  CB  TYR A 231      -6.400 -16.800  10.978  1.00 89.69           C  
ATOM   3694  CG  TYR A 231      -5.889 -17.255   9.639  1.00 89.69           C  
ATOM   3695  CD1 TYR A 231      -4.892 -16.527   8.957  1.00 89.69           C  
ATOM   3696  CD2 TYR A 231      -6.387 -18.455   9.111  1.00 89.69           C  
ATOM   3697  CE1 TYR A 231      -4.415 -16.981   7.713  1.00 89.69           C  
ATOM   3698  CE2 TYR A 231      -5.925 -18.902   7.871  1.00 89.69           C  
ATOM   3699  CZ  TYR A 231      -4.952 -18.169   7.174  1.00 89.69           C  
ATOM   3700  OH  TYR A 231      -4.606 -18.653   5.967  1.00 89.69           O  
ATOM   3701  H   TYR A 231      -6.614 -16.162  13.457  1.00 89.69           H  
ATOM   3702  HA  TYR A 231      -5.768 -18.581  11.982  1.00 89.69           H  
ATOM   3703  HB2 TYR A 231      -7.464 -17.025  11.042  1.00 89.69           H  
ATOM   3704  HB3 TYR A 231      -6.275 -15.720  11.064  1.00 89.69           H  
ATOM   3705  HD1 TYR A 231      -4.475 -15.634   9.400  1.00 89.69           H  
ATOM   3706  HD2 TYR A 231      -7.128 -19.024   9.653  1.00 89.69           H  
ATOM   3707  HE1 TYR A 231      -3.667 -16.420   7.174  1.00 89.69           H  
ATOM   3708  HE2 TYR A 231      -6.313 -19.812   7.437  1.00 89.69           H  
ATOM   3709  HH  TYR A 231      -3.717 -18.450   5.668  1.00 89.69           H  
ATOM   3710  N   ILE A 232      -3.850 -15.991  12.676  1.00 86.89           N  
ATOM   3711  CA  ILE A 232      -2.471 -15.542  12.875  1.00 86.89           C  
ATOM   3712  C   ILE A 232      -1.742 -16.496  13.832  1.00 86.89           C  
ATOM   3713  O   ILE A 232      -0.646 -16.951  13.520  1.00 86.89           O  
ATOM   3714  CB  ILE A 232      -2.469 -14.080  13.385  1.00 86.89           C  
ATOM   3715  CG1 ILE A 232      -3.156 -13.144  12.359  1.00 86.89           C  
ATOM   3716  CG2 ILE A 232      -1.033 -13.608  13.671  1.00 86.89           C  
ATOM   3717  CD1 ILE A 232      -3.404 -11.716  12.858  1.00 86.89           C  
ATOM   3718  H   ILE A 232      -4.582 -15.427  13.084  1.00 86.89           H  
ATOM   3719  HA  ILE A 232      -1.945 -15.580  11.921  1.00 86.89           H  
ATOM   3720  HB  ILE A 232      -3.026 -14.033  14.321  1.00 86.89           H  
ATOM   3721 HG12 ILE A 232      -2.558 -13.104  11.448  1.00 86.89           H  
ATOM   3722 HG13 ILE A 232      -4.132 -13.552  12.099  1.00 86.89           H  
ATOM   3723 HG21 ILE A 232      -1.032 -12.583  14.040  1.00 86.89           H  
ATOM   3724 HG22 ILE A 232      -0.422 -13.680  12.771  1.00 86.89           H  
ATOM   3725 HG23 ILE A 232      -0.589 -14.222  14.454  1.00 86.89           H  
ATOM   3726 HD11 ILE A 232      -2.461 -11.187  12.997  1.00 86.89           H  
ATOM   3727 HD12 ILE A 232      -3.952 -11.741  13.800  1.00 86.89           H  
ATOM   3728 HD13 ILE A 232      -3.999 -11.177  12.121  1.00 86.89           H  
ATOM   3729  N   ASP A 233      -2.375 -16.846  14.951  1.00 84.59           N  
ATOM   3730  CA  ASP A 233      -1.744 -17.587  16.045  1.00 84.59           C  
ATOM   3731  C   ASP A 233      -1.718 -19.102  15.805  1.00 84.59           C  
ATOM   3732  O   ASP A 233      -0.768 -19.782  16.190  1.00 84.59           O  
ATOM   3733  CB  ASP A 233      -2.494 -17.286  17.354  1.00 84.59           C  
ATOM   3734  CG  ASP A 233      -2.455 -15.812  17.781  1.00 84.59           C  
ATOM   3735  OD1 ASP A 233      -1.512 -15.096  17.375  1.00 84.59           O  
ATOM   3736  OD2 ASP A 233      -3.373 -15.423  18.538  1.00 84.59           O1-
ATOM   3737  H   ASP A 233      -3.230 -16.354  15.170  1.00 84.59           H  
ATOM   3738  HA  ASP A 233      -0.713 -17.251  16.157  1.00 84.59           H  
ATOM   3739  HB2 ASP A 233      -3.532 -17.600  17.245  1.00 84.59           H  
ATOM   3740  HB3 ASP A 233      -2.050 -17.880  18.153  1.00 84.59           H  
ATOM   3741  N   VAL A 234      -2.765 -19.648  15.142  1.00  0.00           N  
ATOM   3742  CA  VAL A 234      -2.940 -21.097  15.094  1.00  0.00           C  
ATOM   3743  C   VAL A 234      -3.400 -21.541  13.726  1.00  0.00           C  
ATOM   3744  O   VAL A 234      -3.708 -22.755  13.519  1.00  0.00           O  
ATOM   3745  CB  VAL A 234      -3.966 -21.551  16.207  1.00  0.00           C  
ATOM   3746  CG1 VAL A 234      -4.375 -23.050  16.198  1.00  0.00           C  
ATOM   3747  CG2 VAL A 234      -3.490 -21.267  17.652  1.00  0.00           C  
ATOM   3748  H   VAL A 234      -3.432 -19.048  14.678  1.00  0.00           H  
ATOM   3749  HA  VAL A 234      -1.963 -21.580  15.279  1.00  0.00           H  
ATOM   3750  HB  VAL A 234      -4.899 -20.968  16.049  1.00  0.00           H  
ATOM   3751 1HG1 VAL A 234      -3.510 -23.726  16.327  1.00  0.00           H  
ATOM   3752 2HG1 VAL A 234      -5.103 -23.291  16.996  1.00  0.00           H  
ATOM   3753 3HG1 VAL A 234      -4.879 -23.344  15.257  1.00  0.00           H  
ATOM   3754 1HG2 VAL A 234      -3.232 -20.203  17.798  1.00  0.00           H  
ATOM   3755 2HG2 VAL A 234      -4.277 -21.495  18.397  1.00  0.00           H  
ATOM   3756 3HG2 VAL A 234      -2.597 -21.861  17.924  1.00  0.00           H  
ATOM   3757  N   SER A 235      -3.436 -20.688  12.685  1.00 84.34           N  
ATOM   3758  CA  SER A 235      -3.842 -21.021  11.307  1.00 84.34           C  
ATOM   3759  C   SER A 235      -5.228 -21.670  11.208  1.00 84.34           C  
ATOM   3760  O   SER A 235      -5.523 -22.403  10.260  1.00 84.34           O  
ATOM   3761  CB  SER A 235      -2.753 -21.858  10.635  1.00 84.34           C  
ATOM   3762  OG  SER A 235      -1.559 -21.112  10.516  1.00 84.34           O  
ATOM   3763  H   SER A 235      -3.157 -19.735  12.872  1.00 84.34           H  
ATOM   3764  HA  SER A 235      -3.918 -20.095  10.737  1.00 84.34           H  
ATOM   3765  HB2 SER A 235      -2.564 -22.760  11.215  1.00 84.34           H  
ATOM   3766  HB3 SER A 235      -3.091 -22.153   9.641  1.00 84.34           H  
ATOM   3767  HG  SER A 235      -1.576 -20.397  11.157  1.00 84.34           H  
ATOM   3768  N   VAL A 236      -6.096 -21.416  12.195  1.00 85.91           N  
ATOM   3769  CA  VAL A 236      -7.427 -22.016  12.257  1.00 85.91           C  
ATOM   3770  C   VAL A 236      -8.403 -21.150  11.469  1.00 85.91           C  
ATOM   3771  O   VAL A 236      -8.779 -20.056  11.887  1.00 85.91           O  
ATOM   3772  CB  VAL A 236      -7.903 -22.236  13.702  1.00 85.91           C  
ATOM   3773  CG1 VAL A 236      -9.232 -23.008  13.696  1.00 85.91           C  
ATOM   3774  CG2 VAL A 236      -6.940 -23.057  14.554  1.00 85.91           C  
ATOM   3775  H   VAL A 236      -5.796 -20.810  12.946  1.00 85.91           H  
ATOM   3776  HA  VAL A 236      -7.381 -22.997  11.785  1.00 85.91           H  
ATOM   3777  HB  VAL A 236      -8.021 -21.269  14.191  1.00 85.91           H  
ATOM   3778 HG11 VAL A 236      -9.669 -22.991  14.694  1.00 85.91           H  
ATOM   3779 HG12 VAL A 236      -9.924 -22.600  12.960  1.00 85.91           H  
ATOM   3780 HG13 VAL A 236      -9.047 -24.046  13.419  1.00 85.91           H  
ATOM   3781 HG21 VAL A 236      -7.356 -23.221  15.548  1.00 85.91           H  
ATOM   3782 HG22 VAL A 236      -6.732 -24.016  14.081  1.00 85.91           H  
ATOM   3783 HG23 VAL A 236      -6.001 -22.513  14.663  1.00 85.91           H  
ATOM   3784  N   LEU A 237      -8.901 -21.682  10.365  1.00 87.24           N  
ATOM   3785  CA  LEU A 237      -9.893 -21.067   9.497  1.00 87.24           C  
ATOM   3786  C   LEU A 237     -11.308 -21.507   9.893  1.00 87.24           C  
ATOM   3787  O   LEU A 237     -11.518 -22.670  10.219  1.00 87.24           O  
ATOM   3788  CB  LEU A 237      -9.526 -21.481   8.065  1.00 87.24           C  
ATOM   3789  CG  LEU A 237     -10.272 -20.722   6.964  1.00 87.24           C  
ATOM   3790  CD1 LEU A 237      -9.983 -19.225   7.039  1.00 87.24           C  
ATOM   3791  CD2 LEU A 237      -9.791 -21.235   5.610  1.00 87.24           C  
ATOM   3792  H   LEU A 237      -8.555 -22.591  10.093  1.00 87.24           H  
ATOM   3793  HA  LEU A 237      -9.815 -19.984   9.591  1.00 87.24           H  
ATOM   3794  HB2 LEU A 237      -8.457 -21.323   7.920  1.00 87.24           H  
ATOM   3795  HB3 LEU A 237      -9.719 -22.548   7.951  1.00 87.24           H  
ATOM   3796  HG  LEU A 237     -11.344 -20.897   7.048  1.00 87.24           H  
ATOM   3797 HD11 LEU A 237     -10.228 -18.762   6.083  1.00 87.24           H  
ATOM   3798 HD12 LEU A 237      -8.925 -19.046   7.230  1.00 87.24           H  
ATOM   3799 HD13 LEU A 237     -10.583 -18.757   7.819  1.00 87.24           H  
ATOM   3800 HD21 LEU A 237      -9.833 -22.324   5.590  1.00 87.24           H  
ATOM   3801 HD22 LEU A 237     -10.420 -20.822   4.821  1.00 87.24           H  
ATOM   3802 HD23 LEU A 237      -8.761 -20.920   5.442  1.00 87.24           H  
ATOM   3803  N   SER A 238     -12.282 -20.598   9.879  1.00 90.59           N  
ATOM   3804  CA  SER A 238     -13.716 -20.906  10.033  1.00 90.59           C  
ATOM   3805  C   SER A 238     -14.566 -19.799   9.412  1.00 90.59           C  
ATOM   3806  O   SER A 238     -14.036 -18.739   9.083  1.00 90.59           O  
ATOM   3807  CB  SER A 238     -14.097 -21.069  11.511  1.00 90.59           C  
ATOM   3808  OG  SER A 238     -14.052 -19.833  12.205  1.00 90.59           O  
ATOM   3809  H   SER A 238     -12.061 -19.663   9.566  1.00 90.59           H  
ATOM   3810  HA  SER A 238     -13.939 -21.839   9.515  1.00 90.59           H  
ATOM   3811  HB2 SER A 238     -15.110 -21.467  11.574  1.00 90.59           H  
ATOM   3812  HB3 SER A 238     -13.426 -21.791  11.977  1.00 90.59           H  
ATOM   3813  HG  SER A 238     -13.177 -19.452  12.101  1.00 90.59           H  
ATOM   3814  N   ILE A 239     -15.887 -19.988   9.341  1.00 92.85           N  
ATOM   3815  CA  ILE A 239     -16.824 -18.958   8.858  1.00 92.85           C  
ATOM   3816  C   ILE A 239     -16.741 -17.643   9.660  1.00 92.85           C  
ATOM   3817  O   ILE A 239     -17.030 -16.563   9.149  1.00 92.85           O  
ATOM   3818  CB  ILE A 239     -18.251 -19.549   8.857  1.00 92.85           C  
ATOM   3819  CG1 ILE A 239     -19.156 -18.787   7.875  1.00 92.85           C  
ATOM   3820  CG2 ILE A 239     -18.867 -19.618  10.268  1.00 92.85           C  
ATOM   3821  CD1 ILE A 239     -20.451 -19.546   7.561  1.00 92.85           C  
ATOM   3822  H   ILE A 239     -16.263 -20.898   9.567  1.00 92.85           H  
ATOM   3823  HA  ILE A 239     -16.550 -18.724   7.829  1.00 92.85           H  
ATOM   3824  HB  ILE A 239     -18.176 -20.573   8.490  1.00 92.85           H  
ATOM   3825 HG12 ILE A 239     -19.402 -17.810   8.291  1.00 92.85           H  
ATOM   3826 HG13 ILE A 239     -18.623 -18.637   6.936  1.00 92.85           H  
ATOM   3827 HG21 ILE A 239     -18.187 -20.118  10.956  1.00 92.85           H  
ATOM   3828 HG22 ILE A 239     -19.793 -20.191  10.231  1.00 92.85           H  
ATOM   3829 HG23 ILE A 239     -19.098 -18.616  10.631  1.00 92.85           H  
ATOM   3830 HD11 ILE A 239     -21.151 -19.456   8.392  1.00 92.85           H  
ATOM   3831 HD12 ILE A 239     -20.907 -19.131   6.662  1.00 92.85           H  
ATOM   3832 HD13 ILE A 239     -20.242 -20.599   7.377  1.00 92.85           H  
ATOM   3833  N   LYS A 240     -16.270 -17.713  10.917  1.00 96.29           N  
ATOM   3834  CA  LYS A 240     -16.051 -16.555  11.801  1.00 96.29           C  
ATOM   3835  C   LYS A 240     -14.877 -15.670  11.379  1.00 96.29           C  
ATOM   3836  O   LYS A 240     -14.725 -14.590  11.949  1.00 96.29           O  
ATOM   3837  CB  LYS A 240     -15.864 -17.022  13.256  1.00 96.29           C  
ATOM   3838  CG  LYS A 240     -17.059 -17.793  13.833  1.00 96.29           C  
ATOM   3839  CD  LYS A 240     -18.319 -16.924  13.947  1.00 96.29           C  
ATOM   3840  CE  LYS A 240     -19.441 -17.735  14.597  1.00 96.29           C  
ATOM   3841  NZ  LYS A 240     -20.566 -16.874  15.018  1.00 96.29           N1+
ATOM   3842  H   LYS A 240     -15.994 -18.624  11.254  1.00 96.29           H  
ATOM   3843  HA  LYS A 240     -16.926 -15.909  11.743  1.00 96.29           H  
ATOM   3844  HB2 LYS A 240     -14.977 -17.653  13.317  1.00 96.29           H  
ATOM   3845  HB3 LYS A 240     -15.684 -16.154  13.890  1.00 96.29           H  
ATOM   3846  HG2 LYS A 240     -17.272 -18.666  13.216  1.00 96.29           H  
ATOM   3847  HG3 LYS A 240     -16.787 -18.145  14.828  1.00 96.29           H  
ATOM   3848  HD2 LYS A 240     -18.094 -16.051  14.559  1.00 96.29           H  
ATOM   3849  HD3 LYS A 240     -18.645 -16.597  12.960  1.00 96.29           H  
ATOM   3850  HE2 LYS A 240     -19.785 -18.485  13.884  1.00 96.29           H  
ATOM   3851  HE3 LYS A 240     -19.042 -18.251  15.470  1.00 96.29           H  
ATOM   3852  HZ1 LYS A 240     -21.393 -17.405  15.249  1.00 96.29           H  
ATOM   3853  HZ2 LYS A 240     -20.316 -16.374  15.860  1.00 96.29           H  
ATOM   3854  HZ3 LYS A 240     -20.789 -16.157  14.343  1.00 96.29           H  
ATOM   3855  N   PHE A 241     -14.080 -16.101  10.400  1.00 95.41           N  
ATOM   3856  CA  PHE A 241     -13.054 -15.272   9.775  1.00 95.41           C  
ATOM   3857  C   PHE A 241     -13.693 -14.048   9.118  1.00 95.41           C  
ATOM   3858  O   PHE A 241     -13.379 -12.919   9.483  1.00 95.41           O  
ATOM   3859  CB  PHE A 241     -12.259 -16.121   8.771  1.00 95.41           C  
ATOM   3860  CG  PHE A 241     -11.050 -15.433   8.167  1.00 95.41           C  
ATOM   3861  CD1 PHE A 241     -11.209 -14.389   7.233  1.00 95.41           C  
ATOM   3862  CD2 PHE A 241      -9.754 -15.861   8.514  1.00 95.41           C  
ATOM   3863  CE1 PHE A 241     -10.083 -13.756   6.684  1.00 95.41           C  
ATOM   3864  CE2 PHE A 241      -8.630 -15.257   7.925  1.00 95.41           C  
ATOM   3865  CZ  PHE A 241      -8.794 -14.196   7.021  1.00 95.41           C  
ATOM   3866  H   PHE A 241     -14.271 -16.999   9.979  1.00 95.41           H  
ATOM   3867  HA  PHE A 241     -12.382 -14.902  10.549  1.00 95.41           H  
ATOM   3868  HB2 PHE A 241     -11.921 -17.023   9.281  1.00 95.41           H  
ATOM   3869  HB3 PHE A 241     -12.915 -16.435   7.959  1.00 95.41           H  
ATOM   3870  HD1 PHE A 241     -12.192 -14.061   6.927  1.00 95.41           H  
ATOM   3871  HD2 PHE A 241      -9.613 -16.670   9.216  1.00 95.41           H  
ATOM   3872  HE1 PHE A 241     -10.211 -12.944   5.983  1.00 95.41           H  
ATOM   3873  HE2 PHE A 241      -7.637 -15.611   8.161  1.00 95.41           H  
ATOM   3874  HZ  PHE A 241      -7.930 -13.740   6.559  1.00 95.41           H  
ATOM   3875  N   ASP A 242     -14.669 -14.272   8.235  1.00 97.16           N  
ATOM   3876  CA  ASP A 242     -15.368 -13.188   7.542  1.00 97.16           C  
ATOM   3877  C   ASP A 242     -16.157 -12.302   8.514  1.00 97.16           C  
ATOM   3878  O   ASP A 242     -16.273 -11.103   8.283  1.00 97.16           O  
ATOM   3879  CB  ASP A 242     -16.344 -13.776   6.524  1.00 97.16           C  
ATOM   3880  CG  ASP A 242     -15.705 -14.456   5.318  1.00 97.16           C  
ATOM   3881  OD1 ASP A 242     -14.550 -14.136   4.972  1.00 97.16           O  
ATOM   3882  OD2 ASP A 242     -16.401 -15.302   4.714  1.00 97.16           O1-
ATOM   3883  H   ASP A 242     -14.888 -15.222   7.973  1.00 97.16           H  
ATOM   3884  HA  ASP A 242     -14.645 -12.559   7.024  1.00 97.16           H  
ATOM   3885  HB2 ASP A 242     -16.986 -12.976   6.155  1.00 97.16           H  
ATOM   3886  HB3 ASP A 242     -16.956 -14.509   7.049  1.00 97.16           H  
ATOM   3887  N   ILE A 243     -16.669 -12.862   9.620  1.00 98.36           N  
ATOM   3888  CA  ILE A 243     -17.363 -12.086  10.661  1.00 98.36           C  
ATOM   3889  C   ILE A 243     -16.407 -11.099  11.337  1.00 98.36           C  
ATOM   3890  O   ILE A 243     -16.771  -9.944  11.542  1.00 98.36           O  
ATOM   3891  CB  ILE A 243     -18.039 -13.005  11.702  1.00 98.36           C  
ATOM   3892  CG1 ILE A 243     -19.020 -14.014  11.064  1.00 98.36           C  
ATOM   3893  CG2 ILE A 243     -18.759 -12.179  12.783  1.00 98.36           C  
ATOM   3894  CD1 ILE A 243     -20.151 -13.406  10.225  1.00 98.36           C  
ATOM   3895  H   ILE A 243     -16.563 -13.861   9.728  1.00 98.36           H  
ATOM   3896  HA  ILE A 243     -18.135 -11.485  10.180  1.00 98.36           H  
ATOM   3897  HB  ILE A 243     -17.262 -13.582  12.204  1.00 98.36           H  
ATOM   3898 HG12 ILE A 243     -18.462 -14.697  10.424  1.00 98.36           H  
ATOM   3899 HG13 ILE A 243     -19.471 -14.612  11.856  1.00 98.36           H  
ATOM   3900 HG21 ILE A 243     -18.037 -11.625  13.383  1.00 98.36           H  
ATOM   3901 HG22 ILE A 243     -19.444 -11.466  12.322  1.00 98.36           H  
ATOM   3902 HG23 ILE A 243     -19.324 -12.833  13.447  1.00 98.36           H  
ATOM   3903 HD11 ILE A 243     -20.774 -12.752  10.836  1.00 98.36           H  
ATOM   3904 HD12 ILE A 243     -19.748 -12.849   9.380  1.00 98.36           H  
ATOM   3905 HD13 ILE A 243     -20.768 -14.218   9.840  1.00 98.36           H  
ATOM   3906  N   PHE A 244     -15.174 -11.515  11.636  1.00 98.22           N  
ATOM   3907  CA  PHE A 244     -14.161 -10.605  12.168  1.00 98.22           C  
ATOM   3908  C   PHE A 244     -13.834  -9.493  11.171  1.00 98.22           C  
ATOM   3909  O   PHE A 244     -13.906  -8.311  11.515  1.00 98.22           O  
ATOM   3910  CB  PHE A 244     -12.915 -11.401  12.546  1.00 98.22           C  
ATOM   3911  CG  PHE A 244     -11.816 -10.551  13.144  1.00 98.22           C  
ATOM   3912  CD1 PHE A 244     -10.870  -9.930  12.305  1.00 98.22           C  
ATOM   3913  CD2 PHE A 244     -11.732 -10.387  14.538  1.00 98.22           C  
ATOM   3914  CE1 PHE A 244      -9.841  -9.154  12.862  1.00 98.22           C  
ATOM   3915  CE2 PHE A 244     -10.697  -9.619  15.095  1.00 98.22           C  
ATOM   3916  CZ  PHE A 244      -9.748  -9.012  14.256  1.00 98.22           C  
ATOM   3917  H   PHE A 244     -14.898 -12.456  11.395  1.00 98.22           H  
ATOM   3918  HA  PHE A 244     -14.543 -10.118  13.064  1.00 98.22           H  
ATOM   3919  HB2 PHE A 244     -12.522 -11.908  11.665  1.00 98.22           H  
ATOM   3920  HB3 PHE A 244     -13.203 -12.166  13.267  1.00 98.22           H  
ATOM   3921  HD1 PHE A 244     -10.924 -10.059  11.234  1.00 98.22           H  
ATOM   3922  HD2 PHE A 244     -12.463 -10.846  15.186  1.00 98.22           H  
ATOM   3923  HE1 PHE A 244      -9.104  -8.690  12.223  1.00 98.22           H  
ATOM   3924  HE2 PHE A 244     -10.631  -9.491  16.165  1.00 98.22           H  
ATOM   3925  HZ  PHE A 244      -8.936  -8.445  14.687  1.00 98.22           H  
ATOM   3926  N   SER A 245     -13.556  -9.857   9.916  1.00 98.05           N  
ATOM   3927  CA  SER A 245     -13.281  -8.890   8.852  1.00 98.05           C  
ATOM   3928  C   SER A 245     -14.452  -7.914   8.648  1.00 98.05           C  
ATOM   3929  O   SER A 245     -14.235  -6.709   8.507  1.00 98.05           O  
ATOM   3930  CB  SER A 245     -12.986  -9.630   7.546  1.00 98.05           C  
ATOM   3931  OG  SER A 245     -12.018 -10.650   7.694  1.00 98.05           O  
ATOM   3932  H   SER A 245     -13.494 -10.839   9.690  1.00 98.05           H  
ATOM   3933  HA  SER A 245     -12.401  -8.308   9.125  1.00 98.05           H  
ATOM   3934  HB2 SER A 245     -13.905 -10.090   7.185  1.00 98.05           H  
ATOM   3935  HB3 SER A 245     -12.632  -8.908   6.809  1.00 98.05           H  
ATOM   3936  HG  SER A 245     -11.229 -10.312   8.124  1.00 98.05           H  
ATOM   3937  N   LEU A 246     -15.698  -8.403   8.714  1.00 98.42           N  
ATOM   3938  CA  LEU A 246     -16.920  -7.595   8.671  1.00 98.42           C  
ATOM   3939  C   LEU A 246     -16.969  -6.595   9.830  1.00 98.42           C  
ATOM   3940  O   LEU A 246     -17.268  -5.425   9.603  1.00 98.42           O  
ATOM   3941  CB  LEU A 246     -18.151  -8.526   8.691  1.00 98.42           C  
ATOM   3942  CG  LEU A 246     -19.504  -7.791   8.750  1.00 98.42           C  
ATOM   3943  CD1 LEU A 246     -19.765  -6.999   7.469  1.00 98.42           C  
ATOM   3944  CD2 LEU A 246     -20.646  -8.785   8.946  1.00 98.42           C  
ATOM   3945  H   LEU A 246     -15.807  -9.403   8.799  1.00 98.42           H  
ATOM   3946  HA  LEU A 246     -16.922  -7.026   7.741  1.00 98.42           H  
ATOM   3947  HB2 LEU A 246     -18.132  -9.165   7.808  1.00 98.42           H  
ATOM   3948  HB3 LEU A 246     -18.086  -9.172   9.566  1.00 98.42           H  
ATOM   3949  HG  LEU A 246     -19.518  -7.112   9.602  1.00 98.42           H  
ATOM   3950 HD11 LEU A 246     -20.763  -6.561   7.503  1.00 98.42           H  
ATOM   3951 HD12 LEU A 246     -19.692  -7.666   6.610  1.00 98.42           H  
ATOM   3952 HD13 LEU A 246     -19.036  -6.195   7.373  1.00 98.42           H  
ATOM   3953 HD21 LEU A 246     -21.584  -8.246   9.083  1.00 98.42           H  
ATOM   3954 HD22 LEU A 246     -20.729  -9.428   8.070  1.00 98.42           H  
ATOM   3955 HD23 LEU A 246     -20.460  -9.395   9.830  1.00 98.42           H  
ATOM   3956  N   GLY A 247     -16.642  -7.020  11.053  1.00 97.85           N  
ATOM   3957  CA  GLY A 247     -16.581  -6.141  12.221  1.00 97.85           C  
ATOM   3958  C   GLY A 247     -15.632  -4.959  12.015  1.00 97.85           C  
ATOM   3959  O   GLY A 247     -16.026  -3.807  12.211  1.00 97.85           O  
ATOM   3960  H   GLY A 247     -16.408  -7.995  11.171  1.00 97.85           H  
ATOM   3961  HA2 GLY A 247     -16.220  -6.723  13.068  1.00 97.85           H  
ATOM   3962  HA3 GLY A 247     -17.577  -5.760  12.448  1.00 97.85           H  
ATOM   3963  N   VAL A 248     -14.421  -5.226  11.513  1.00 97.38           N  
ATOM   3964  CA  VAL A 248     -13.437  -4.182  11.171  1.00 97.38           C  
ATOM   3965  C   VAL A 248     -13.987  -3.228  10.102  1.00 97.38           C  
ATOM   3966  O   VAL A 248     -13.844  -2.008  10.226  1.00 97.38           O  
ATOM   3967  CB  VAL A 248     -12.105  -4.804  10.696  1.00 97.38           C  
ATOM   3968  CG1 VAL A 248     -11.067  -3.720  10.371  1.00 97.38           C  
ATOM   3969  CG2 VAL A 248     -11.486  -5.724  11.753  1.00 97.38           C  
ATOM   3970  H   VAL A 248     -14.170  -6.195  11.379  1.00 97.38           H  
ATOM   3971  HA  VAL A 248     -13.236  -3.594  12.066  1.00 97.38           H  
ATOM   3972  HB  VAL A 248     -12.284  -5.389   9.794  1.00 97.38           H  
ATOM   3973 HG11 VAL A 248     -10.878  -3.114  11.257  1.00 97.38           H  
ATOM   3974 HG12 VAL A 248     -11.416  -3.086   9.556  1.00 97.38           H  
ATOM   3975 HG13 VAL A 248     -10.136  -4.193  10.061  1.00 97.38           H  
ATOM   3976 HG21 VAL A 248     -11.326  -5.174  12.681  1.00 97.38           H  
ATOM   3977 HG22 VAL A 248     -10.529  -6.109  11.402  1.00 97.38           H  
ATOM   3978 HG23 VAL A 248     -12.135  -6.576  11.956  1.00 97.38           H  
ATOM   3979  N   VAL A 249     -14.642  -3.757   9.061  1.00 97.68           N  
ATOM   3980  CA  VAL A 249     -15.265  -2.956   7.992  1.00 97.68           C  
ATOM   3981  C   VAL A 249     -16.382  -2.064   8.539  1.00 97.68           C  
ATOM   3982  O   VAL A 249     -16.387  -0.868   8.250  1.00 97.68           O  
ATOM   3983  CB  VAL A 249     -15.776  -3.859   6.848  1.00 97.68           C  
ATOM   3984  CG1 VAL A 249     -16.634  -3.099   5.827  1.00 97.68           C  
ATOM   3985  CG2 VAL A 249     -14.603  -4.468   6.070  1.00 97.68           C  
ATOM   3986  H   VAL A 249     -14.723  -4.762   9.017  1.00 97.68           H  
ATOM   3987  HA  VAL A 249     -14.510  -2.288   7.577  1.00 97.68           H  
ATOM   3988  HB  VAL A 249     -16.376  -4.669   7.263  1.00 97.68           H  
ATOM   3989 HG11 VAL A 249     -16.859  -3.746   4.979  1.00 97.68           H  
ATOM   3990 HG12 VAL A 249     -16.109  -2.211   5.472  1.00 97.68           H  
ATOM   3991 HG13 VAL A 249     -17.580  -2.804   6.280  1.00 97.68           H  
ATOM   3992 HG21 VAL A 249     -13.883  -4.928   6.747  1.00 97.68           H  
ATOM   3993 HG22 VAL A 249     -14.973  -5.240   5.395  1.00 97.68           H  
ATOM   3994 HG23 VAL A 249     -14.103  -3.692   5.489  1.00 97.68           H  
ATOM   3995  N   ILE A 250     -17.291  -2.595   9.364  1.00 97.84           N  
ATOM   3996  CA  ILE A 250     -18.391  -1.819   9.958  1.00 97.84           C  
ATOM   3997  C   ILE A 250     -17.835  -0.704  10.844  1.00 97.84           C  
ATOM   3998  O   ILE A 250     -18.254   0.444  10.701  1.00 97.84           O  
ATOM   3999  CB  ILE A 250     -19.382  -2.727  10.724  1.00 97.84           C  
ATOM   4000  CG1 ILE A 250     -20.108  -3.681   9.748  1.00 97.84           C  
ATOM   4001  CG2 ILE A 250     -20.428  -1.870  11.469  1.00 97.84           C  
ATOM   4002  CD1 ILE A 250     -20.982  -4.735  10.442  1.00 97.84           C  
ATOM   4003  H   ILE A 250     -17.225  -3.580   9.576  1.00 97.84           H  
ATOM   4004  HA  ILE A 250     -18.942  -1.333   9.154  1.00 97.84           H  
ATOM   4005  HB  ILE A 250     -18.827  -3.319  11.451  1.00 97.84           H  
ATOM   4006 HG12 ILE A 250     -19.378  -4.211   9.137  1.00 97.84           H  
ATOM   4007 HG13 ILE A 250     -20.726  -3.098   9.065  1.00 97.84           H  
ATOM   4008 HG21 ILE A 250     -20.991  -1.267  10.756  1.00 97.84           H  
ATOM   4009 HG22 ILE A 250     -21.122  -2.502  12.024  1.00 97.84           H  
ATOM   4010 HG23 ILE A 250     -19.955  -1.206  12.192  1.00 97.84           H  
ATOM   4011 HD11 ILE A 250     -20.393  -5.280  11.179  1.00 97.84           H  
ATOM   4012 HD12 ILE A 250     -21.356  -5.437   9.697  1.00 97.84           H  
ATOM   4013 HD13 ILE A 250     -21.841  -4.273  10.927  1.00 97.84           H  
ATOM   4014  N   ILE A 251     -16.845  -0.994  11.698  1.00 96.21           N  
ATOM   4015  CA  ILE A 251     -16.199   0.033  12.527  1.00 96.21           C  
ATOM   4016  C   ILE A 251     -15.637   1.160  11.647  1.00 96.21           C  
ATOM   4017  O   ILE A 251     -15.868   2.340  11.933  1.00 96.21           O  
ATOM   4018  CB  ILE A 251     -15.113  -0.596  13.435  1.00 96.21           C  
ATOM   4019  CG1 ILE A 251     -15.758  -1.461  14.537  1.00 96.21           C  
ATOM   4020  CG2 ILE A 251     -14.281   0.521  14.075  1.00 96.21           C  
ATOM   4021  CD1 ILE A 251     -14.785  -2.368  15.298  1.00 96.21           C  
ATOM   4022  H   ILE A 251     -16.538  -1.952  11.779  1.00 96.21           H  
ATOM   4023  HA  ILE A 251     -16.956   0.482  13.169  1.00 96.21           H  
ATOM   4024  HB  ILE A 251     -14.456  -1.221  12.830  1.00 96.21           H  
ATOM   4025 HG12 ILE A 251     -16.285  -0.824  15.247  1.00 96.21           H  
ATOM   4026 HG13 ILE A 251     -16.488  -2.124  14.072  1.00 96.21           H  
ATOM   4027 HG21 ILE A 251     -13.655   0.132  14.878  1.00 96.21           H  
ATOM   4028 HG22 ILE A 251     -14.943   1.280  14.493  1.00 96.21           H  
ATOM   4029 HG23 ILE A 251     -13.642   0.976  13.318  1.00 96.21           H  
ATOM   4030 HD11 ILE A 251     -14.250  -3.004  14.593  1.00 96.21           H  
ATOM   4031 HD12 ILE A 251     -14.076  -1.779  15.881  1.00 96.21           H  
ATOM   4032 HD13 ILE A 251     -15.348  -3.003  15.981  1.00 96.21           H  
ATOM   4033  N   LYS A 252     -14.956   0.817  10.547  1.00 94.88           N  
ATOM   4034  CA  LYS A 252     -14.400   1.799   9.604  1.00 94.88           C  
ATOM   4035  C   LYS A 252     -15.472   2.616   8.879  1.00 94.88           C  
ATOM   4036  O   LYS A 252     -15.287   3.816   8.703  1.00 94.88           O  
ATOM   4037  CB  LYS A 252     -13.479   1.100   8.598  1.00 94.88           C  
ATOM   4038  CG  LYS A 252     -12.108   0.751   9.196  1.00 94.88           C  
ATOM   4039  CD  LYS A 252     -11.306  -0.087   8.193  1.00 94.88           C  
ATOM   4040  CE  LYS A 252      -9.906  -0.444   8.711  1.00 94.88           C  
ATOM   4041  NZ  LYS A 252      -8.894   0.598   8.397  1.00 94.88           N1+
ATOM   4042  H   LYS A 252     -14.816  -0.166  10.365  1.00 94.88           H  
ATOM   4043  HA  LYS A 252     -13.817   2.523  10.174  1.00 94.88           H  
ATOM   4044  HB2 LYS A 252     -13.317   1.767   7.751  1.00 94.88           H  
ATOM   4045  HB3 LYS A 252     -13.964   0.197   8.228  1.00 94.88           H  
ATOM   4046  HG2 LYS A 252     -12.237   0.182  10.117  1.00 94.88           H  
ATOM   4047  HG3 LYS A 252     -11.570   1.672   9.423  1.00 94.88           H  
ATOM   4048  HD2 LYS A 252     -11.233   0.432   7.237  1.00 94.88           H  
ATOM   4049  HD3 LYS A 252     -11.849  -1.018   8.028  1.00 94.88           H  
ATOM   4050  HE2 LYS A 252      -9.959  -0.627   9.784  1.00 94.88           H  
ATOM   4051  HE3 LYS A 252      -9.607  -1.381   8.242  1.00 94.88           H  
ATOM   4052  HZ1 LYS A 252      -9.089   1.458   8.889  1.00 94.88           H  
ATOM   4053  HZ2 LYS A 252      -8.870   0.791   7.406  1.00 94.88           H  
ATOM   4054  HZ3 LYS A 252      -7.976   0.296   8.689  1.00 94.88           H  
ATOM   4055  N   ILE A 253     -16.604   2.019   8.504  1.00 93.90           N  
ATOM   4056  CA  ILE A 253     -17.743   2.766   7.942  1.00 93.90           C  
ATOM   4057  C   ILE A 253     -18.281   3.755   8.976  1.00 93.90           C  
ATOM   4058  O   ILE A 253     -18.544   4.913   8.659  1.00 93.90           O  
ATOM   4059  CB  ILE A 253     -18.864   1.812   7.471  1.00 93.90           C  
ATOM   4060  CG1 ILE A 253     -18.394   0.964   6.274  1.00 93.90           C  
ATOM   4061  CG2 ILE A 253     -20.117   2.616   7.064  1.00 93.90           C  
ATOM   4062  CD1 ILE A 253     -19.272  -0.274   6.049  1.00 93.90           C  
ATOM   4063  H   ILE A 253     -16.685   1.021   8.635  1.00 93.90           H  
ATOM   4064  HA  ILE A 253     -17.404   3.348   7.086  1.00 93.90           H  
ATOM   4065  HB  ILE A 253     -19.130   1.148   8.293  1.00 93.90           H  
ATOM   4066 HG12 ILE A 253     -18.400   1.588   5.380  1.00 93.90           H  
ATOM   4067 HG13 ILE A 253     -17.371   0.621   6.430  1.00 93.90           H  
ATOM   4068 HG21 ILE A 253     -20.858   1.978   6.584  1.00 93.90           H  
ATOM   4069 HG22 ILE A 253     -20.586   3.053   7.946  1.00 93.90           H  
ATOM   4070 HG23 ILE A 253     -19.845   3.409   6.366  1.00 93.90           H  
ATOM   4071 HD11 ILE A 253     -19.312  -0.872   6.960  1.00 93.90           H  
ATOM   4072 HD12 ILE A 253     -18.848  -0.890   5.257  1.00 93.90           H  
ATOM   4073 HD13 ILE A 253     -20.284   0.013   5.765  1.00 93.90           H  
ATOM   4074  N   MET A 254     -18.440   3.316  10.223  1.00 91.37           N  
ATOM   4075  CA  MET A 254     -19.065   4.126  11.265  1.00 91.37           C  
ATOM   4076  C   MET A 254     -18.189   5.276  11.747  1.00 91.37           C  
ATOM   4077  O   MET A 254     -18.738   6.292  12.155  1.00 91.37           O  
ATOM   4078  CB  MET A 254     -19.457   3.240  12.450  1.00 91.37           C  
ATOM   4079  CG  MET A 254     -20.607   2.305  12.070  1.00 91.37           C  
ATOM   4080  SD  MET A 254     -21.379   1.457  13.466  1.00 91.37           S  
ATOM   4081  CE  MET A 254     -22.187   2.883  14.234  1.00 91.37           C  
ATOM   4082  H   MET A 254     -18.223   2.351  10.426  1.00 91.37           H  
ATOM   4083  HA  MET A 254     -19.973   4.576  10.862  1.00 91.37           H  
ATOM   4084  HB2 MET A 254     -19.780   3.883  13.269  1.00 91.37           H  
ATOM   4085  HB3 MET A 254     -18.603   2.653  12.787  1.00 91.37           H  
ATOM   4086  HG2 MET A 254     -20.248   1.550  11.370  1.00 91.37           H  
ATOM   4087  HG3 MET A 254     -21.378   2.881  11.559  1.00 91.37           H  
ATOM   4088  HE1 MET A 254     -21.465   3.442  14.828  1.00 91.37           H  
ATOM   4089  HE2 MET A 254     -22.605   3.541  13.472  1.00 91.37           H  
ATOM   4090  HE3 MET A 254     -22.994   2.534  14.877  1.00 91.37           H  
ATOM   4091  N   THR A 255     -16.864   5.123  11.724  1.00 90.39           N  
ATOM   4092  CA  THR A 255     -15.937   6.031  12.426  1.00 90.39           C  
ATOM   4093  C   THR A 255     -14.723   6.463  11.599  1.00 90.39           C  
ATOM   4094  O   THR A 255     -13.824   7.138  12.099  1.00 90.39           O  
ATOM   4095  CB  THR A 255     -15.492   5.416  13.757  1.00 90.39           C  
ATOM   4096  CG2 THR A 255     -16.637   5.012  14.672  1.00 90.39           C  
ATOM   4097  OG1 THR A 255     -14.805   4.221  13.548  1.00 90.39           O  
ATOM   4098  H   THR A 255     -16.503   4.239  11.395  1.00 90.39           H  
ATOM   4099  HA  THR A 255     -16.458   6.960  12.659  1.00 90.39           H  
ATOM   4100  HB  THR A 255     -14.848   6.119  14.284  1.00 90.39           H  
ATOM   4101  HG1 THR A 255     -15.353   3.629  13.027  1.00 90.39           H  
ATOM   4102 HG21 THR A 255     -17.278   5.874  14.856  1.00 90.39           H  
ATOM   4103 HG22 THR A 255     -17.229   4.207  14.235  1.00 90.39           H  
ATOM   4104 HG23 THR A 255     -16.210   4.656  15.609  1.00 90.39           H  
ATOM   4105  N   GLY A 256     -14.696   6.097  10.317  1.00 86.56           N  
ATOM   4106  CA  GLY A 256     -13.617   6.403   9.385  1.00 86.56           C  
ATOM   4107  C   GLY A 256     -12.468   5.387   9.408  1.00 86.56           C  
ATOM   4108  O   GLY A 256     -12.465   4.438  10.199  1.00 86.56           O  
ATOM   4109  H   GLY A 256     -15.440   5.512   9.964  1.00 86.56           H  
ATOM   4110  HA2 GLY A 256     -13.215   7.393   9.601  1.00 86.56           H  
ATOM   4111  HA3 GLY A 256     -14.037   6.420   8.379  1.00 86.56           H  
ATOM   4112  N   PRO A 257     -11.441   5.577   8.557  1.00 81.61           N  
ATOM   4113  CA  PRO A 257     -10.345   4.615   8.360  1.00 81.61           C  
ATOM   4114  C   PRO A 257      -9.602   4.208   9.642  1.00 81.61           C  
ATOM   4115  O   PRO A 257      -9.022   3.121   9.713  1.00 81.61           O  
ATOM   4116  CB  PRO A 257      -9.386   5.310   7.385  1.00 81.61           C  
ATOM   4117  CG  PRO A 257     -10.290   6.250   6.590  1.00 81.61           C  
ATOM   4118  CD  PRO A 257     -11.318   6.692   7.625  1.00 81.61           C  
ATOM   4119  HA  PRO A 257     -10.754   3.722   7.887  1.00 81.61           H  
ATOM   4120  HB2 PRO A 257      -8.882   4.594   6.735  1.00 81.61           H  
ATOM   4121  HB3 PRO A 257      -8.654   5.902   7.933  1.00 81.61           H  
ATOM   4122  HG2 PRO A 257     -10.786   5.694   5.794  1.00 81.61           H  
ATOM   4123  HG3 PRO A 257      -9.740   7.096   6.179  1.00 81.61           H  
ATOM   4124  HD2 PRO A 257     -12.260   6.923   7.128  1.00 81.61           H  
ATOM   4125  HD3 PRO A 257     -10.951   7.571   8.155  1.00 81.61           H  
ATOM   4126  N   THR A 258      -9.656   5.077  10.649  1.00 78.96           N  
ATOM   4127  CA  THR A 258      -8.949   5.026  11.932  1.00 78.96           C  
ATOM   4128  C   THR A 258      -9.742   4.341  13.048  1.00 78.96           C  
ATOM   4129  O   THR A 258      -9.210   4.072  14.125  1.00 78.96           O  
ATOM   4130  CB  THR A 258      -8.646   6.466  12.352  1.00 78.96           C  
ATOM   4131  CG2 THR A 258      -7.946   7.279  11.254  1.00 78.96           C  
ATOM   4132  OG1 THR A 258      -9.822   7.175  12.643  1.00 78.96           O  
ATOM   4133  H   THR A 258     -10.217   5.903  10.500  1.00 78.96           H  
ATOM   4134  HA  THR A 258      -8.007   4.491  11.809  1.00 78.96           H  
ATOM   4135  HB  THR A 258      -8.058   6.431  13.269  1.00 78.96           H  
ATOM   4136  HG1 THR A 258      -9.703   8.077  12.338  1.00 78.96           H  
ATOM   4137 HG21 THR A 258      -7.020   6.793  10.945  1.00 78.96           H  
ATOM   4138 HG22 THR A 258      -8.582   7.379  10.375  1.00 78.96           H  
ATOM   4139 HG23 THR A 258      -7.726   8.289  11.599  1.00 78.96           H  
ATOM   4140  N   GLY A 259     -11.015   4.046  12.785  1.00 80.01           N  
ATOM   4141  CA  GLY A 259     -11.988   3.565  13.751  1.00 80.01           C  
ATOM   4142  C   GLY A 259     -11.576   2.349  14.556  1.00 80.01           C  
ATOM   4143  O   GLY A 259     -11.712   2.333  15.777  1.00 80.01           O  
ATOM   4144  H   GLY A 259     -11.382   4.316  11.883  1.00 80.01           H  
ATOM   4145  HA2 GLY A 259     -12.303   4.368  14.416  1.00 80.01           H  
ATOM   4146  HA3 GLY A 259     -12.825   3.218  13.144  1.00 80.01           H  
ATOM   4147  N   TYR A 260     -11.046   1.345  13.858  1.00 84.84           N  
ATOM   4148  CA  TYR A 260     -10.696   0.059  14.455  1.00 84.84           C  
ATOM   4149  C   TYR A 260      -9.557   0.182  15.477  1.00 84.84           C  
ATOM   4150  O   TYR A 260      -9.594  -0.432  16.540  1.00 84.84           O  
ATOM   4151  CB  TYR A 260     -10.364  -0.925  13.330  1.00 84.84           C  
ATOM   4152  CG  TYR A 260     -10.034  -2.307  13.842  1.00 84.84           C  
ATOM   4153  CD1 TYR A 260      -8.760  -2.864  13.614  1.00 84.84           C  
ATOM   4154  CD2 TYR A 260     -10.990  -3.014  14.596  1.00 84.84           C  
ATOM   4155  CE1 TYR A 260      -8.443  -4.130  14.141  1.00 84.84           C  
ATOM   4156  CE2 TYR A 260     -10.667  -4.269  15.138  1.00 84.84           C  
ATOM   4157  CZ  TYR A 260      -9.397  -4.830  14.908  1.00 84.84           C  
ATOM   4158  OH  TYR A 260      -9.090  -6.032  15.451  1.00 84.84           O  
ATOM   4159  H   TYR A 260     -10.973   1.449  12.856  1.00 84.84           H  
ATOM   4160  HA  TYR A 260     -11.559  -0.324  14.998  1.00 84.84           H  
ATOM   4161  HB2 TYR A 260     -11.225  -1.005  12.666  1.00 84.84           H  
ATOM   4162  HB3 TYR A 260      -9.524  -0.540  12.752  1.00 84.84           H  
ATOM   4163  HD1 TYR A 260      -8.015  -2.324  13.048  1.00 84.84           H  
ATOM   4164  HD2 TYR A 260     -11.958  -2.582  14.803  1.00 84.84           H  
ATOM   4165  HE1 TYR A 260      -7.467  -4.561  13.970  1.00 84.84           H  
ATOM   4166  HE2 TYR A 260     -11.370  -4.806  15.758  1.00 84.84           H  
ATOM   4167  HH  TYR A 260      -8.185  -6.294  15.269  1.00 84.84           H  
ATOM   4168  N   PHE A 261      -8.589   1.061  15.215  1.00 81.25           N  
ATOM   4169  CA  PHE A 261      -7.529   1.352  16.178  1.00 81.25           C  
ATOM   4170  C   PHE A 261      -8.088   2.036  17.428  1.00 81.25           C  
ATOM   4171  O   PHE A 261      -7.796   1.611  18.540  1.00 81.25           O  
ATOM   4172  CB  PHE A 261      -6.447   2.203  15.511  1.00 81.25           C  
ATOM   4173  CG  PHE A 261      -5.770   1.509  14.347  1.00 81.25           C  
ATOM   4174  CD1 PHE A 261      -4.868   0.458  14.594  1.00 81.25           C  
ATOM   4175  CD2 PHE A 261      -6.033   1.910  13.022  1.00 81.25           C  
ATOM   4176  CE1 PHE A 261      -4.224  -0.185  13.524  1.00 81.25           C  
ATOM   4177  CE2 PHE A 261      -5.383   1.269  11.951  1.00 81.25           C  
ATOM   4178  CZ  PHE A 261      -4.478   0.223  12.203  1.00 81.25           C  
ATOM   4179  H   PHE A 261      -8.618   1.591  14.355  1.00 81.25           H  
ATOM   4180  HA  PHE A 261      -7.078   0.415  16.505  1.00 81.25           H  
ATOM   4181  HB2 PHE A 261      -5.686   2.439  16.255  1.00 81.25           H  
ATOM   4182  HB3 PHE A 261      -6.877   3.147  15.176  1.00 81.25           H  
ATOM   4183  HD1 PHE A 261      -4.658   0.150  15.608  1.00 81.25           H  
ATOM   4184  HD2 PHE A 261      -6.712   2.727  12.830  1.00 81.25           H  
ATOM   4185  HE1 PHE A 261      -3.520  -0.980  13.720  1.00 81.25           H  
ATOM   4186  HE2 PHE A 261      -5.552   1.600  10.937  1.00 81.25           H  
ATOM   4187  HZ  PHE A 261      -3.960  -0.258  11.386  1.00 81.25           H  
ATOM   4188  N   ARG A 262      -8.976   3.031  17.262  1.00 80.84           N  
ATOM   4189  CA  ARG A 262      -9.639   3.685  18.405  1.00 80.84           C  
ATOM   4190  C   ARG A 262     -10.435   2.689  19.248  1.00 80.84           C  
ATOM   4191  O   ARG A 262     -10.465   2.844  20.461  1.00 80.84           O  
ATOM   4192  CB  ARG A 262     -10.594   4.796  17.956  1.00 80.84           C  
ATOM   4193  CG  ARG A 262      -9.946   5.954  17.182  1.00 80.84           C  
ATOM   4194  CD  ARG A 262     -10.924   7.093  16.806  1.00 80.84           C  
ATOM   4195  NE  ARG A 262     -12.348   6.776  17.059  1.00 80.84           N  
ATOM   4196  CZ  ARG A 262     -13.429   7.370  16.578  1.00 80.84           C  
ATOM   4197  NH1 ARG A 262     -13.399   8.358  15.728  1.00 80.84           N1+
ATOM   4198  NH2 ARG A 262     -14.603   6.965  16.956  1.00 80.84           N  
ATOM   4199  H   ARG A 262      -9.218   3.300  16.319  1.00 80.84           H  
ATOM   4200  HA  ARG A 262      -8.877   4.096  19.067  1.00 80.84           H  
ATOM   4201  HB2 ARG A 262     -11.064   5.203  18.851  1.00 80.84           H  
ATOM   4202  HB3 ARG A 262     -11.368   4.347  17.333  1.00 80.84           H  
ATOM   4203  HG2 ARG A 262      -9.131   6.367  17.777  1.00 80.84           H  
ATOM   4204  HG3 ARG A 262      -9.517   5.559  16.262  1.00 80.84           H  
ATOM   4205  HD2 ARG A 262     -10.783   7.324  15.750  1.00 80.84           H  
ATOM   4206  HD3 ARG A 262     -10.660   7.978  17.385  1.00 80.84           H  
ATOM   4207  HE  ARG A 262     -12.529   5.987  17.663  1.00 80.84           H  
ATOM   4208 HH11 ARG A 262     -12.557   8.545  15.202  1.00 80.84           H  
ATOM   4209 HH12 ARG A 262     -14.264   8.644  15.293  1.00 80.84           H  
ATOM   4210 HH21 ARG A 262     -15.400   7.423  16.538  1.00 80.84           H  
ATOM   4211 HH22 ARG A 262     -14.747   6.168  17.560  1.00 80.84           H  
ATOM   4212  N   SER A 263     -11.083   1.696  18.630  1.00 84.81           N  
ATOM   4213  CA  SER A 263     -11.811   0.670  19.387  1.00 84.81           C  
ATOM   4214  C   SER A 263     -10.900  -0.245  20.200  1.00 84.81           C  
ATOM   4215  O   SER A 263     -11.344  -0.746  21.222  1.00 84.81           O  
ATOM   4216  CB  SER A 263     -12.740  -0.168  18.502  1.00 84.81           C  
ATOM   4217  OG  SER A 263     -12.104  -0.814  17.419  1.00 84.81           O  
ATOM   4218  H   SER A 263     -11.077   1.648  17.622  1.00 84.81           H  
ATOM   4219  HA  SER A 263     -12.444   1.174  20.116  1.00 84.81           H  
ATOM   4220  HB2 SER A 263     -13.225  -0.922  19.122  1.00 84.81           H  
ATOM   4221  HB3 SER A 263     -13.519   0.478  18.097  1.00 84.81           H  
ATOM   4222  HG  SER A 263     -11.164  -0.928  17.579  1.00 84.81           H  
ATOM   4223  N   ALA A 264      -9.644  -0.439  19.787  1.00 80.94           N  
ATOM   4224  CA  ALA A 264      -8.677  -1.245  20.532  1.00 80.94           C  
ATOM   4225  C   ALA A 264      -8.054  -0.491  21.727  1.00 80.94           C  
ATOM   4226  O   ALA A 264      -7.640  -1.117  22.695  1.00 80.94           O  
ATOM   4227  CB  ALA A 264      -7.612  -1.738  19.545  1.00 80.94           C  
ATOM   4228  H   ALA A 264      -9.315   0.019  18.949  1.00 80.94           H  
ATOM   4229  HA  ALA A 264      -9.185  -2.118  20.942  1.00 80.94           H  
ATOM   4230  HB1 ALA A 264      -6.921  -2.402  20.065  1.00 80.94           H  
ATOM   4231  HB2 ALA A 264      -8.084  -2.287  18.730  1.00 80.94           H  
ATOM   4232  HB3 ALA A 264      -7.052  -0.894  19.142  1.00 80.94           H  
ATOM   4233  N   GLU A 265      -8.008   0.846  21.690  1.00 81.55           N  
ATOM   4234  CA  GLU A 265      -7.421   1.686  22.754  1.00 81.55           C  
ATOM   4235  C   GLU A 265      -8.334   1.888  23.981  1.00 81.55           C  
ATOM   4236  O   GLU A 265      -7.923   2.510  24.963  1.00 81.55           O  
ATOM   4237  CB  GLU A 265      -7.053   3.067  22.178  1.00 81.55           C  
ATOM   4238  CG  GLU A 265      -5.868   3.059  21.198  1.00 81.55           C  
ATOM   4239  CD  GLU A 265      -5.512   4.471  20.682  1.00 81.55           C  
ATOM   4240  OE1 GLU A 265      -4.392   4.641  20.148  1.00 81.55           O  
ATOM   4241  OE2 GLU A 265      -6.339   5.412  20.805  1.00 81.55           O1-
ATOM   4242  H   GLU A 265      -8.309   1.303  20.841  1.00 81.55           H  
ATOM   4243  HA  GLU A 265      -6.512   1.209  23.120  1.00 81.55           H  
ATOM   4244  HB2 GLU A 265      -7.931   3.482  21.682  1.00 81.55           H  
ATOM   4245  HB3 GLU A 265      -6.786   3.733  22.999  1.00 81.55           H  
ATOM   4246  HG2 GLU A 265      -6.104   2.418  20.349  1.00 81.55           H  
ATOM   4247  HG3 GLU A 265      -5.003   2.637  21.709  1.00 81.55           H  
ATOM   4248  N   MET A 266      -9.586   1.431  23.933  1.00 88.46           N  
ATOM   4249  CA  MET A 266     -10.575   1.657  24.990  1.00 88.46           C  
ATOM   4250  C   MET A 266     -11.509   0.462  25.156  1.00 88.46           C  
ATOM   4251  O   MET A 266     -11.547  -0.445  24.331  1.00 88.46           O  
ATOM   4252  CB  MET A 266     -11.346   2.960  24.718  1.00 88.46           C  
ATOM   4253  CG  MET A 266     -12.241   2.905  23.473  1.00 88.46           C  
ATOM   4254  SD  MET A 266     -12.987   4.494  22.995  1.00 88.46           S  
ATOM   4255  CE  MET A 266     -11.506   5.425  22.520  1.00 88.46           C  
ATOM   4256  H   MET A 266      -9.851   0.839  23.158  1.00 88.46           H  
ATOM   4257  HA  MET A 266     -10.049   1.776  25.937  1.00 88.46           H  
ATOM   4258  HB2 MET A 266     -11.968   3.198  25.580  1.00 88.46           H  
ATOM   4259  HB3 MET A 266     -10.617   3.763  24.607  1.00 88.46           H  
ATOM   4260  HG2 MET A 266     -13.045   2.194  23.665  1.00 88.46           H  
ATOM   4261  HG3 MET A 266     -11.660   2.528  22.631  1.00 88.46           H  
ATOM   4262  HE1 MET A 266     -10.934   4.861  21.783  1.00 88.46           H  
ATOM   4263  HE2 MET A 266     -11.802   6.384  22.095  1.00 88.46           H  
ATOM   4264  HE3 MET A 266     -10.881   5.600  23.396  1.00 88.46           H  
ATOM   4265  N   SER A 267     -12.299   0.460  26.230  1.00 88.85           N  
ATOM   4266  CA  SER A 267     -13.302  -0.589  26.415  1.00 88.85           C  
ATOM   4267  C   SER A 267     -14.406  -0.513  25.353  1.00 88.85           C  
ATOM   4268  O   SER A 267     -14.773   0.569  24.888  1.00 88.85           O  
ATOM   4269  CB  SER A 267     -13.897  -0.537  27.824  1.00 88.85           C  
ATOM   4270  OG  SER A 267     -14.658   0.639  28.005  1.00 88.85           O  
ATOM   4271  H   SER A 267     -12.264   1.244  26.866  1.00 88.85           H  
ATOM   4272  HA  SER A 267     -12.801  -1.550  26.305  1.00 88.85           H  
ATOM   4273  HB2 SER A 267     -14.544  -1.402  27.969  1.00 88.85           H  
ATOM   4274  HB3 SER A 267     -13.096  -0.574  28.562  1.00 88.85           H  
ATOM   4275  HG  SER A 267     -14.036   1.363  28.101  1.00 88.85           H  
ATOM   4276  N   ALA A 268     -15.016  -1.662  25.045  1.00 89.75           N  
ATOM   4277  CA  ALA A 268     -16.184  -1.764  24.169  1.00 89.75           C  
ATOM   4278  C   ALA A 268     -17.278  -0.735  24.515  1.00 89.75           C  
ATOM   4279  O   ALA A 268     -17.811  -0.060  23.636  1.00 89.75           O  
ATOM   4280  CB  ALA A 268     -16.734  -3.189  24.315  1.00 89.75           C  
ATOM   4281  H   ALA A 268     -14.603  -2.523  25.375  1.00 89.75           H  
ATOM   4282  HA  ALA A 268     -15.877  -1.598  23.136  1.00 89.75           H  
ATOM   4283  HB1 ALA A 268     -16.918  -3.422  25.364  1.00 89.75           H  
ATOM   4284  HB2 ALA A 268     -17.677  -3.283  23.775  1.00 89.75           H  
ATOM   4285  HB3 ALA A 268     -16.019  -3.907  23.914  1.00 89.75           H  
ATOM   4286  N   LYS A 269     -17.575  -0.579  25.813  1.00 91.39           N  
ATOM   4287  CA  LYS A 269     -18.584   0.360  26.316  1.00 91.39           C  
ATOM   4288  C   LYS A 269     -18.215   1.815  26.010  1.00 91.39           C  
ATOM   4289  O   LYS A 269     -19.028   2.529  25.429  1.00 91.39           O  
ATOM   4290  CB  LYS A 269     -18.786   0.117  27.820  1.00 91.39           C  
ATOM   4291  CG  LYS A 269     -19.936   0.965  28.379  1.00 91.39           C  
ATOM   4292  CD  LYS A 269     -20.077   0.778  29.893  1.00 91.39           C  
ATOM   4293  CE  LYS A 269     -21.148   1.744  30.406  1.00 91.39           C  
ATOM   4294  NZ  LYS A 269     -21.185   1.793  31.887  1.00 91.39           N1+
ATOM   4295  H   LYS A 269     -17.054  -1.134  26.477  1.00 91.39           H  
ATOM   4296  HA  LYS A 269     -19.525   0.170  25.800  1.00 91.39           H  
ATOM   4297  HB2 LYS A 269     -17.865   0.358  28.351  1.00 91.39           H  
ATOM   4298  HB3 LYS A 269     -19.015  -0.936  27.985  1.00 91.39           H  
ATOM   4299  HG2 LYS A 269     -19.738   2.019  28.181  1.00 91.39           H  
ATOM   4300  HG3 LYS A 269     -20.867   0.686  27.887  1.00 91.39           H  
ATOM   4301  HD2 LYS A 269     -19.123   1.011  30.366  1.00 91.39           H  
ATOM   4302  HD3 LYS A 269     -20.355  -0.252  30.118  1.00 91.39           H  
ATOM   4303  HE2 LYS A 269     -20.920   2.738  30.021  1.00 91.39           H  
ATOM   4304  HE3 LYS A 269     -22.119   1.461  29.998  1.00 91.39           H  
ATOM   4305  HZ1 LYS A 269     -20.293   2.117  32.232  1.00 91.39           H  
ATOM   4306  HZ2 LYS A 269     -21.874   2.470  32.182  1.00 91.39           H  
ATOM   4307  HZ3 LYS A 269     -21.396   0.891  32.290  1.00 91.39           H  
ATOM   4308  N   GLN A 270     -16.987   2.227  26.336  1.00 91.04           N  
ATOM   4309  CA  GLN A 270     -16.495   3.582  26.058  1.00 91.04           C  
ATOM   4310  C   GLN A 270     -16.484   3.884  24.556  1.00 91.04           C  
ATOM   4311  O   GLN A 270     -16.866   4.979  24.143  1.00 91.04           O  
ATOM   4312  CB  GLN A 270     -15.076   3.739  26.619  1.00 91.04           C  
ATOM   4313  CG  GLN A 270     -15.058   3.880  28.152  1.00 91.04           C  
ATOM   4314  CD  GLN A 270     -13.658   3.718  28.735  1.00 91.04           C  
ATOM   4315  NE2 GLN A 270     -13.368   4.303  29.878  1.00 91.04           N  
ATOM   4316  OE1 GLN A 270     -12.825   2.996  28.195  1.00 91.04           O  
ATOM   4317  H   GLN A 270     -16.350   1.565  26.756  1.00 91.04           H  
ATOM   4318  HA  GLN A 270     -17.151   4.312  26.533  1.00 91.04           H  
ATOM   4319  HB2 GLN A 270     -14.618   4.632  26.195  1.00 91.04           H  
ATOM   4320  HB3 GLN A 270     -14.484   2.879  26.305  1.00 91.04           H  
ATOM   4321  HG2 GLN A 270     -15.702   3.129  28.609  1.00 91.04           H  
ATOM   4322  HG3 GLN A 270     -15.449   4.862  28.420  1.00 91.04           H  
ATOM   4323 HE21 GLN A 270     -12.451   4.143  30.269  1.00 91.04           H  
ATOM   4324 HE22 GLN A 270     -14.060   4.796  30.425  1.00 91.04           H  
ATOM   4325  N   PHE A 271     -16.103   2.907  23.727  1.00 92.54           N  
ATOM   4326  CA  PHE A 271     -16.126   3.068  22.277  1.00 92.54           C  
ATOM   4327  C   PHE A 271     -17.548   3.300  21.756  1.00 92.54           C  
ATOM   4328  O   PHE A 271     -17.776   4.244  21.001  1.00 92.54           O  
ATOM   4329  CB  PHE A 271     -15.468   1.859  21.604  1.00 92.54           C  
ATOM   4330  CG  PHE A 271     -15.362   2.025  20.103  1.00 92.54           C  
ATOM   4331  CD1 PHE A 271     -16.188   1.276  19.245  1.00 92.54           C  
ATOM   4332  CD2 PHE A 271     -14.456   2.958  19.566  1.00 92.54           C  
ATOM   4333  CE1 PHE A 271     -16.108   1.458  17.854  1.00 92.54           C  
ATOM   4334  CE2 PHE A 271     -14.375   3.140  18.175  1.00 92.54           C  
ATOM   4335  CZ  PHE A 271     -15.206   2.396  17.321  1.00 92.54           C  
ATOM   4336  H   PHE A 271     -15.750   2.044  24.115  1.00 92.54           H  
ATOM   4337  HA  PHE A 271     -15.549   3.958  22.022  1.00 92.54           H  
ATOM   4338  HB2 PHE A 271     -16.039   0.959  21.834  1.00 92.54           H  
ATOM   4339  HB3 PHE A 271     -14.464   1.720  22.004  1.00 92.54           H  
ATOM   4340  HD1 PHE A 271     -16.890   0.564  19.655  1.00 92.54           H  
ATOM   4341  HD2 PHE A 271     -13.807   3.515  20.227  1.00 92.54           H  
ATOM   4342  HE1 PHE A 271     -16.737   0.876  17.197  1.00 92.54           H  
ATOM   4343  HE2 PHE A 271     -13.654   3.823  17.751  1.00 92.54           H  
ATOM   4344  HZ  PHE A 271     -15.137   2.539  16.253  1.00 92.54           H  
ATOM   4345  N   ILE A 272     -18.518   2.497  22.202  1.00 94.79           N  
ATOM   4346  CA  ILE A 272     -19.931   2.650  21.825  1.00 94.79           C  
ATOM   4347  C   ILE A 272     -20.462   4.034  22.222  1.00 94.79           C  
ATOM   4348  O   ILE A 272     -21.104   4.699  21.408  1.00 94.79           O  
ATOM   4349  CB  ILE A 272     -20.771   1.503  22.433  1.00 94.79           C  
ATOM   4350  CG1 ILE A 272     -20.418   0.152  21.767  1.00 94.79           C  
ATOM   4351  CG2 ILE A 272     -22.282   1.763  22.272  1.00 94.79           C  
ATOM   4352  CD1 ILE A 272     -20.861  -1.065  22.591  1.00 94.79           C  
ATOM   4353  H   ILE A 272     -18.265   1.749  22.831  1.00 94.79           H  
ATOM   4354  HA  ILE A 272     -20.010   2.592  20.739  1.00 94.79           H  
ATOM   4355  HB  ILE A 272     -20.548   1.441  23.498  1.00 94.79           H  
ATOM   4356 HG12 ILE A 272     -20.881   0.097  20.782  1.00 94.79           H  
ATOM   4357 HG13 ILE A 272     -19.340   0.076  21.619  1.00 94.79           H  
ATOM   4358 HG21 ILE A 272     -22.523   1.915  21.220  1.00 94.79           H  
ATOM   4359 HG22 ILE A 272     -22.857   0.920  22.653  1.00 94.79           H  
ATOM   4360 HG23 ILE A 272     -22.576   2.646  22.839  1.00 94.79           H  
ATOM   4361 HD11 ILE A 272     -20.468  -0.992  23.605  1.00 94.79           H  
ATOM   4362 HD12 ILE A 272     -21.948  -1.132  22.627  1.00 94.79           H  
ATOM   4363 HD13 ILE A 272     -20.469  -1.971  22.130  1.00 94.79           H  
ATOM   4364  N   GLU A 273     -20.177   4.490  23.443  1.00 92.68           N  
ATOM   4365  CA  GLU A 273     -20.615   5.801  23.938  1.00 92.68           C  
ATOM   4366  C   GLU A 273     -19.990   6.961  23.149  1.00 92.68           C  
ATOM   4367  O   GLU A 273     -20.694   7.904  22.780  1.00 92.68           O  
ATOM   4368  CB  GLU A 273     -20.291   5.921  25.435  1.00 92.68           C  
ATOM   4369  CG  GLU A 273     -21.226   5.049  26.293  1.00 92.68           C  
ATOM   4370  CD  GLU A 273     -20.859   5.030  27.787  1.00 92.68           C  
ATOM   4371  OE1 GLU A 273     -21.522   4.262  28.530  1.00 92.68           O  
ATOM   4372  OE2 GLU A 273     -19.922   5.753  28.186  1.00 92.68           O1-
ATOM   4373  H   GLU A 273     -19.653   3.898  24.071  1.00 92.68           H  
ATOM   4374  HA  GLU A 273     -21.695   5.887  23.815  1.00 92.68           H  
ATOM   4375  HB2 GLU A 273     -20.414   6.960  25.739  1.00 92.68           H  
ATOM   4376  HB3 GLU A 273     -19.253   5.629  25.599  1.00 92.68           H  
ATOM   4377  HG2 GLU A 273     -21.213   4.026  25.917  1.00 92.68           H  
ATOM   4378  HG3 GLU A 273     -22.243   5.422  26.180  1.00 92.68           H  
ATOM   4379  N   LEU A 274     -18.699   6.874  22.814  1.00 90.34           N  
ATOM   4380  CA  LEU A 274     -18.004   7.873  22.000  1.00 90.34           C  
ATOM   4381  C   LEU A 274     -18.604   7.983  20.591  1.00 90.34           C  
ATOM   4382  O   LEU A 274     -18.884   9.086  20.118  1.00 90.34           O  
ATOM   4383  CB  LEU A 274     -16.510   7.503  21.945  1.00 90.34           C  
ATOM   4384  CG  LEU A 274     -15.667   8.407  21.025  1.00 90.34           C  
ATOM   4385  CD1 LEU A 274     -15.650   9.863  21.498  1.00 90.34           C  
ATOM   4386  CD2 LEU A 274     -14.227   7.896  20.973  1.00 90.34           C  
ATOM   4387  H   LEU A 274     -18.170   6.089  23.167  1.00 90.34           H  
ATOM   4388  HA  LEU A 274     -18.115   8.843  22.483  1.00 90.34           H  
ATOM   4389  HB2 LEU A 274     -16.102   7.539  22.955  1.00 90.34           H  
ATOM   4390  HB3 LEU A 274     -16.419   6.477  21.590  1.00 90.34           H  
ATOM   4391  HG  LEU A 274     -16.059   8.372  20.009  1.00 90.34           H  
ATOM   4392 HD11 LEU A 274     -14.982  10.451  20.869  1.00 90.34           H  
ATOM   4393 HD12 LEU A 274     -15.319   9.913  22.535  1.00 90.34           H  
ATOM   4394 HD13 LEU A 274     -16.652  10.285  21.419  1.00 90.34           H  
ATOM   4395 HD21 LEU A 274     -14.223   6.859  20.637  1.00 90.34           H  
ATOM   4396 HD22 LEU A 274     -13.642   8.502  20.281  1.00 90.34           H  
ATOM   4397 HD23 LEU A 274     -13.787   7.939  21.970  1.00 90.34           H  
ATOM   4398  N   VAL A 275     -18.805   6.847  19.918  1.00 92.00           N  
ATOM   4399  CA  VAL A 275     -19.368   6.804  18.559  1.00 92.00           C  
ATOM   4400  C   VAL A 275     -20.791   7.350  18.553  1.00 92.00           C  
ATOM   4401  O   VAL A 275     -21.132   8.175  17.703  1.00 92.00           O  
ATOM   4402  CB  VAL A 275     -19.316   5.370  18.002  1.00 92.00           C  
ATOM   4403  CG1 VAL A 275     -20.013   5.237  16.643  1.00 92.00           C  
ATOM   4404  CG2 VAL A 275     -17.852   4.971  17.800  1.00 92.00           C  
ATOM   4405  H   VAL A 275     -18.566   5.977  20.372  1.00 92.00           H  
ATOM   4406  HA  VAL A 275     -18.777   7.449  17.910  1.00 92.00           H  
ATOM   4407  HB  VAL A 275     -19.786   4.684  18.707  1.00 92.00           H  
ATOM   4408 HG11 VAL A 275     -21.087   5.390  16.754  1.00 92.00           H  
ATOM   4409 HG12 VAL A 275     -19.600   5.956  15.936  1.00 92.00           H  
ATOM   4410 HG13 VAL A 275     -19.861   4.228  16.259  1.00 92.00           H  
ATOM   4411 HG21 VAL A 275     -17.793   3.985  17.339  1.00 92.00           H  
ATOM   4412 HG22 VAL A 275     -17.363   5.720  17.178  1.00 92.00           H  
ATOM   4413 HG23 VAL A 275     -17.321   4.931  18.751  1.00 92.00           H  
ATOM   4414  N   LEU A 276     -21.599   6.964  19.542  1.00 93.50           N  
ATOM   4415  CA  LEU A 276     -22.946   7.490  19.727  1.00 93.50           C  
ATOM   4416  C   LEU A 276     -22.939   9.011  19.926  1.00 93.50           C  
ATOM   4417  O   LEU A 276     -23.700   9.718  19.267  1.00 93.50           O  
ATOM   4418  CB  LEU A 276     -23.579   6.764  20.924  1.00 93.50           C  
ATOM   4419  CG  LEU A 276     -25.014   7.213  21.234  1.00 93.50           C  
ATOM   4420  CD1 LEU A 276     -25.932   6.959  20.043  1.00 93.50           C  
ATOM   4421  CD2 LEU A 276     -25.540   6.441  22.443  1.00 93.50           C  
ATOM   4422  H   LEU A 276     -21.257   6.287  20.209  1.00 93.50           H  
ATOM   4423  HA  LEU A 276     -23.522   7.274  18.828  1.00 93.50           H  
ATOM   4424  HB2 LEU A 276     -22.965   6.934  21.809  1.00 93.50           H  
ATOM   4425  HB3 LEU A 276     -23.581   5.693  20.721  1.00 93.50           H  
ATOM   4426  HG  LEU A 276     -25.031   8.275  21.479  1.00 93.50           H  
ATOM   4427 HD11 LEU A 276     -25.738   7.682  19.251  1.00 93.50           H  
ATOM   4428 HD12 LEU A 276     -26.970   7.057  20.361  1.00 93.50           H  
ATOM   4429 HD13 LEU A 276     -25.780   5.950  19.660  1.00 93.50           H  
ATOM   4430 HD21 LEU A 276     -26.551   6.770  22.681  1.00 93.50           H  
ATOM   4431 HD22 LEU A 276     -25.549   5.373  22.223  1.00 93.50           H  
ATOM   4432 HD23 LEU A 276     -24.897   6.626  23.303  1.00 93.50           H  
ATOM   4433  N   ALA A 277     -22.066   9.528  20.793  1.00 88.65           N  
ATOM   4434  CA  ALA A 277     -21.950  10.960  21.052  1.00 88.65           C  
ATOM   4435  C   ALA A 277     -21.549  11.753  19.797  1.00 88.65           C  
ATOM   4436  O   ALA A 277     -22.046  12.861  19.587  1.00 88.65           O  
ATOM   4437  CB  ALA A 277     -20.943  11.170  22.189  1.00 88.65           C  
ATOM   4438  H   ALA A 277     -21.479   8.899  21.323  1.00 88.65           H  
ATOM   4439  HA  ALA A 277     -22.921  11.331  21.378  1.00 88.65           H  
ATOM   4440  HB1 ALA A 277     -21.270  10.627  23.076  1.00 88.65           H  
ATOM   4441  HB2 ALA A 277     -19.960  10.802  21.894  1.00 88.65           H  
ATOM   4442  HB3 ALA A 277     -20.874  12.231  22.429  1.00 88.65           H  
ATOM   4443  N   ASN A 278     -20.681  11.196  18.947  1.00 87.04           N  
ATOM   4444  CA  ASN A 278     -20.276  11.824  17.690  1.00 87.04           C  
ATOM   4445  C   ASN A 278     -21.418  11.846  16.668  1.00 87.04           C  
ATOM   4446  O   ASN A 278     -21.717  12.898  16.104  1.00 87.04           O  
ATOM   4447  CB  ASN A 278     -19.036  11.105  17.138  1.00 87.04           C  
ATOM   4448  CG  ASN A 278     -17.778  11.357  17.948  1.00 87.04           C  
ATOM   4449  ND2 ASN A 278     -16.767  10.541  17.751  1.00 87.04           N  
ATOM   4450  OD1 ASN A 278     -17.668  12.305  18.718  1.00 87.04           O  
ATOM   4451  H   ASN A 278     -20.271  10.308  19.199  1.00 87.04           H  
ATOM   4452  HA  ASN A 278     -20.013  12.865  17.881  1.00 87.04           H  
ATOM   4453  HB2 ASN A 278     -19.220  10.032  17.088  1.00 87.04           H  
ATOM   4454  HB3 ASN A 278     -18.842  11.466  16.128  1.00 87.04           H  
ATOM   4455 HD21 ASN A 278     -16.840   9.780  17.091  1.00 87.04           H  
ATOM   4456 HD22 ASN A 278     -15.936  10.699  18.303  1.00 87.04           H  
ATOM   4457  N   TRP A 279     -22.107  10.720  16.473  1.00 87.79           N  
ATOM   4458  CA  TRP A 279     -23.230  10.640  15.537  1.00 87.79           C  
ATOM   4459  C   TRP A 279     -24.432  11.469  15.976  1.00 87.79           C  
ATOM   4460  O   TRP A 279     -25.050  12.126  15.140  1.00 87.79           O  
ATOM   4461  CB  TRP A 279     -23.612   9.177  15.322  1.00 87.79           C  
ATOM   4462  CG  TRP A 279     -22.791   8.529  14.259  1.00 87.79           C  
ATOM   4463  CD1 TRP A 279     -21.763   7.669  14.436  1.00 87.79           C  
ATOM   4464  CD2 TRP A 279     -22.856   8.790  12.830  1.00 87.79           C  
ATOM   4465  CE2 TRP A 279     -21.819   8.055  12.193  1.00 87.79           C  
ATOM   4466  CE3 TRP A 279     -23.657   9.627  12.024  1.00 87.79           C  
ATOM   4467  NE1 TRP A 279     -21.187   7.381  13.212  1.00 87.79           N  
ATOM   4468  CZ2 TRP A 279     -21.581   8.149  10.820  1.00 87.79           C  
ATOM   4469  CZ3 TRP A 279     -23.425   9.731  10.642  1.00 87.79           C  
ATOM   4470  CH2 TRP A 279     -22.390   9.000  10.041  1.00 87.79           C  
ATOM   4471  H   TRP A 279     -21.815   9.879  16.950  1.00 87.79           H  
ATOM   4472  HA  TRP A 279     -22.912  11.050  14.578  1.00 87.79           H  
ATOM   4473  HB2 TRP A 279     -24.653   9.128  15.002  1.00 87.79           H  
ATOM   4474  HB3 TRP A 279     -23.522   8.637  16.264  1.00 87.79           H  
ATOM   4475  HD1 TRP A 279     -21.415   7.319  15.396  1.00 87.79           H  
ATOM   4476  HE1 TRP A 279     -20.324   6.869  13.098  1.00 87.79           H  
ATOM   4477  HE3 TRP A 279     -24.444  10.205  12.486  1.00 87.79           H  
ATOM   4478  HZ2 TRP A 279     -20.756   7.598  10.393  1.00 87.79           H  
ATOM   4479  HZ3 TRP A 279     -24.030  10.394  10.041  1.00 87.79           H  
ATOM   4480  HH2 TRP A 279     -22.217   9.127   8.983  1.00 87.79           H  
ATOM   4481  N   ARG A 280     -24.730  11.535  17.279  1.00 87.38           N  
ATOM   4482  CA  ARG A 280     -25.830  12.355  17.811  1.00 87.38           C  
ATOM   4483  C   ARG A 280     -25.667  13.843  17.489  1.00 87.38           C  
ATOM   4484  O   ARG A 280     -26.668  14.517  17.287  1.00 87.38           O  
ATOM   4485  CB  ARG A 280     -25.969  12.097  19.322  1.00 87.38           C  
ATOM   4486  CG  ARG A 280     -27.265  12.681  19.912  1.00 87.38           C  
ATOM   4487  CD  ARG A 280     -27.415  12.289  21.391  1.00 87.38           C  
ATOM   4488  NE  ARG A 280     -28.711  12.735  21.953  1.00 87.38           N  
ATOM   4489  CZ  ARG A 280     -29.600  11.984  22.596  1.00 87.38           C  
ATOM   4490  NH1 ARG A 280     -29.368  10.765  22.983  1.00 87.38           N1+
ATOM   4491  NH2 ARG A 280     -30.804  12.410  22.832  1.00 87.38           N  
ATOM   4492  H   ARG A 280     -24.212  10.945  17.915  1.00 87.38           H  
ATOM   4493  HA  ARG A 280     -26.754  12.043  17.325  1.00 87.38           H  
ATOM   4494  HB2 ARG A 280     -25.988  11.019  19.484  1.00 87.38           H  
ATOM   4495  HB3 ARG A 280     -25.106  12.509  19.845  1.00 87.38           H  
ATOM   4496  HG2 ARG A 280     -28.116  12.291  19.354  1.00 87.38           H  
ATOM   4497  HG3 ARG A 280     -27.255  13.768  19.829  1.00 87.38           H  
ATOM   4498  HD2 ARG A 280     -27.326  11.205  21.461  1.00 87.38           H  
ATOM   4499  HD3 ARG A 280     -26.601  12.735  21.962  1.00 87.38           H  
ATOM   4500  HE  ARG A 280     -29.011  13.671  21.719  1.00 87.38           H  
ATOM   4501 HH11 ARG A 280     -30.166  10.200  23.233  1.00 87.38           H  
ATOM   4502 HH12 ARG A 280     -28.492  10.312  22.765  1.00 87.38           H  
ATOM   4503 HH21 ARG A 280     -31.492  11.688  22.991  1.00 87.38           H  
ATOM   4504 HH22 ARG A 280     -31.125  13.316  22.522  1.00 87.38           H  
ATOM   4505  N   LYS A 281     -24.430  14.350  17.386  1.00 84.74           N  
ATOM   4506  CA  LYS A 281     -24.147  15.743  16.979  1.00 84.74           C  
ATOM   4507  C   LYS A 281     -24.437  16.014  15.501  1.00 84.74           C  
ATOM   4508  O   LYS A 281     -24.623  17.167  15.130  1.00 84.74           O  
ATOM   4509  CB  LYS A 281     -22.678  16.088  17.258  1.00 84.74           C  
ATOM   4510  CG  LYS A 281     -22.352  16.155  18.754  1.00 84.74           C  
ATOM   4511  CD  LYS A 281     -20.837  16.262  18.945  1.00 84.74           C  
ATOM   4512  CE  LYS A 281     -20.491  16.184  20.433  1.00 84.74           C  
ATOM   4513  NZ  LYS A 281     -19.022  16.146  20.633  1.00 84.74           N1+
ATOM   4514  H   LYS A 281     -23.655  13.725  17.555  1.00 84.74           H  
ATOM   4515  HA  LYS A 281     -24.791  16.423  17.536  1.00 84.74           H  
ATOM   4516  HB2 LYS A 281     -22.042  15.348  16.772  1.00 84.74           H  
ATOM   4517  HB3 LYS A 281     -22.451  17.060  16.820  1.00 84.74           H  
ATOM   4518  HG2 LYS A 281     -22.843  17.023  19.194  1.00 84.74           H  
ATOM   4519  HG3 LYS A 281     -22.719  15.259  19.255  1.00 84.74           H  
ATOM   4520  HD2 LYS A 281     -20.482  17.203  18.524  1.00 84.74           H  
ATOM   4521  HD3 LYS A 281     -20.359  15.432  18.425  1.00 84.74           H  
ATOM   4522  HE2 LYS A 281     -20.944  15.279  20.836  1.00 84.74           H  
ATOM   4523  HE3 LYS A 281     -20.931  17.040  20.944  1.00 84.74           H  
ATOM   4524  HZ1 LYS A 281     -18.587  16.971  20.245  1.00 84.74           H  
ATOM   4525  HZ2 LYS A 281     -18.800  16.080  21.617  1.00 84.74           H  
ATOM   4526  HZ3 LYS A 281     -18.639  15.334  20.171  1.00 84.74           H  
ATOM   4527  N   ARG A 282     -24.423  14.976  14.663  1.00 81.09           N  
ATOM   4528  CA  ARG A 282     -24.530  15.086  13.204  1.00 81.09           C  
ATOM   4529  C   ARG A 282     -25.881  14.645  12.652  1.00 81.09           C  
ATOM   4530  O   ARG A 282     -26.259  15.062  11.560  1.00 81.09           O  
ATOM   4531  CB  ARG A 282     -23.380  14.282  12.601  1.00 81.09           C  
ATOM   4532  CG  ARG A 282     -23.279  14.544  11.101  1.00 81.09           C  
ATOM   4533  CD  ARG A 282     -21.990  13.931  10.606  1.00 81.09           C  
ATOM   4534  NE  ARG A 282     -21.855  14.130   9.166  1.00 81.09           N  
ATOM   4535  CZ  ARG A 282     -20.960  13.528   8.429  1.00 81.09           C  
ATOM   4536  NH1 ARG A 282     -20.117  12.691   8.950  1.00 81.09           N1+
ATOM   4537  NH2 ARG A 282     -20.943  13.759   7.156  1.00 81.09           N  
ATOM   4538  H   ARG A 282     -24.269  14.060  15.060  1.00 81.09           H  
ATOM   4539  HA  ARG A 282     -24.418  16.131  12.915  1.00 81.09           H  
ATOM   4540  HB2 ARG A 282     -23.530  13.217  12.783  1.00 81.09           H  
ATOM   4541  HB3 ARG A 282     -22.450  14.590  13.079  1.00 81.09           H  
ATOM   4542  HG2 ARG A 282     -24.115  14.081  10.578  1.00 81.09           H  
ATOM   4543  HG3 ARG A 282     -23.267  15.617  10.908  1.00 81.09           H  
ATOM   4544  HD2 ARG A 282     -21.998  12.866  10.839  1.00 81.09           H  
ATOM   4545  HD3 ARG A 282     -21.153  14.410  11.113  1.00 81.09           H  
ATOM   4546  HE  ARG A 282     -22.449  14.817   8.723  1.00 81.09           H  
ATOM   4547 HH11 ARG A 282     -20.093  12.597   9.956  1.00 81.09           H  
ATOM   4548 HH12 ARG A 282     -19.338  12.348   8.407  1.00 81.09           H  
ATOM   4549 HH21 ARG A 282     -21.622  14.369   6.723  1.00 81.09           H  
ATOM   4550 HH22 ARG A 282     -20.401  13.165   6.544  1.00 81.09           H  
ATOM   4551  N   LEU A 283     -26.593  13.791  13.380  1.00 79.00           N  
ATOM   4552  CA  LEU A 283     -27.937  13.372  13.012  1.00 79.00           C  
ATOM   4553  C   LEU A 283     -28.863  14.599  12.929  1.00 79.00           C  
ATOM   4554  O   LEU A 283     -28.851  15.439  13.832  1.00 79.00           O  
ATOM   4555  CB  LEU A 283     -28.456  12.336  14.022  1.00 79.00           C  
ATOM   4556  CG  LEU A 283     -27.882  10.921  13.826  1.00 79.00           C  
ATOM   4557  CD1 LEU A 283     -28.223  10.051  15.036  1.00 79.00           C  
ATOM   4558  CD2 LEU A 283     -28.452  10.249  12.575  1.00 79.00           C  
ATOM   4559  H   LEU A 283     -26.202  13.457  14.249  1.00 79.00           H  
ATOM   4560  HA  LEU A 283     -27.872  12.912  12.026  1.00 79.00           H  
ATOM   4561  HB2 LEU A 283     -29.542  12.280  13.942  1.00 79.00           H  
ATOM   4562  HB3 LEU A 283     -28.215  12.687  15.025  1.00 79.00           H  
ATOM   4563  HG  LEU A 283     -26.798  10.965  13.724  1.00 79.00           H  
ATOM   4564 HD11 LEU A 283     -27.767  10.471  15.933  1.00 79.00           H  
ATOM   4565 HD12 LEU A 283     -27.835   9.043  14.891  1.00 79.00           H  
ATOM   4566 HD13 LEU A 283     -29.303  10.005  15.176  1.00 79.00           H  
ATOM   4567 HD21 LEU A 283     -28.130  10.776  11.677  1.00 79.00           H  
ATOM   4568 HD22 LEU A 283     -28.087   9.223  12.522  1.00 79.00           H  
ATOM   4569 HD23 LEU A 283     -29.541  10.232  12.618  1.00 79.00           H  
ATOM   4570  N   PRO A 284     -29.667  14.725  11.859  1.00 65.08           N  
ATOM   4571  CA  PRO A 284     -30.542  15.872  11.683  1.00 65.08           C  
ATOM   4572  C   PRO A 284     -31.609  15.909  12.783  1.00 65.08           C  
ATOM   4573  O   PRO A 284     -32.251  14.903  13.090  1.00 65.08           O  
ATOM   4574  CB  PRO A 284     -31.133  15.727  10.277  1.00 65.08           C  
ATOM   4575  CG  PRO A 284     -31.084  14.221  10.020  1.00 65.08           C  
ATOM   4576  CD  PRO A 284     -29.825  13.781  10.763  1.00 65.08           C  
ATOM   4577  HA  PRO A 284     -29.952  16.787  11.729  1.00 65.08           H  
ATOM   4578  HB2 PRO A 284     -32.148  16.117  10.213  1.00 65.08           H  
ATOM   4579  HB3 PRO A 284     -30.487  16.235   9.561  1.00 65.08           H  
ATOM   4580  HG2 PRO A 284     -31.026  13.992   8.955  1.00 65.08           H  
ATOM   4581  HG3 PRO A 284     -31.956  13.745  10.467  1.00 65.08           H  
ATOM   4582  HD2 PRO A 284     -28.962  13.850  10.100  1.00 65.08           H  
ATOM   4583  HD3 PRO A 284     -29.947  12.761  11.127  1.00 65.08           H  
ATOM   4584  N   ALA A 285     -31.834  17.094  13.350  1.00 58.85           N  
ATOM   4585  CA  ALA A 285     -32.803  17.332  14.420  1.00 58.85           C  
ATOM   4586  C   ALA A 285     -34.257  17.425  13.904  1.00 58.85           C  
ATOM   4587  O   ALA A 285     -35.009  18.308  14.303  1.00 58.85           O  
ATOM   4588  CB  ALA A 285     -32.351  18.566  15.215  1.00 58.85           C  
ATOM   4589  H   ALA A 285     -31.247  17.869  13.077  1.00 58.85           H  
ATOM   4590  HA  ALA A 285     -32.769  16.478  15.097  1.00 58.85           H  
ATOM   4591  HB1 ALA A 285     -32.389  19.453  14.582  1.00 58.85           H  
ATOM   4592  HB2 ALA A 285     -33.011  18.714  16.069  1.00 58.85           H  
ATOM   4593  HB3 ALA A 285     -31.334  18.422  15.579  1.00 58.85           H  
ATOM   4594  N   THR A 286     -34.666  16.539  12.989  1.00 56.74           N  
ATOM   4595  CA  THR A 286     -36.000  16.579  12.358  1.00 56.74           C  
ATOM   4596  C   THR A 286     -37.126  16.272  13.354  1.00 56.74           C  
ATOM   4597  O   THR A 286     -38.203  16.849  13.268  1.00 56.74           O  
ATOM   4598  CB  THR A 286     -36.064  15.592  11.181  1.00 56.74           C  
ATOM   4599  CG2 THR A 286     -37.301  15.776  10.303  1.00 56.74           C  
ATOM   4600  OG1 THR A 286     -34.944  15.751  10.340  1.00 56.74           O  
ATOM   4601  H   THR A 286     -34.004  15.845  12.672  1.00 56.74           H  
ATOM   4602  HA  THR A 286     -36.175  17.586  11.979  1.00 56.74           H  
ATOM   4603  HB  THR A 286     -36.053  14.574  11.571  1.00 56.74           H  
ATOM   4604  HG1 THR A 286     -35.085  16.543   9.816  1.00 56.74           H  
ATOM   4605 HG21 THR A 286     -38.200  15.538  10.870  1.00 56.74           H  
ATOM   4606 HG22 THR A 286     -37.245  15.103   9.447  1.00 56.74           H  
ATOM   4607 HG23 THR A 286     -37.366  16.806   9.952  1.00 56.74           H  
ATOM   4608  N   SER A 287     -36.890  15.364  14.306  1.00 62.71           N  
ATOM   4609  CA  SER A 287     -37.797  15.039  15.417  1.00 62.71           C  
ATOM   4610  C   SER A 287     -37.010  14.357  16.535  1.00 62.71           C  
ATOM   4611  O   SER A 287     -36.145  13.530  16.247  1.00 62.71           O  
ATOM   4612  CB  SER A 287     -38.923  14.115  14.931  1.00 62.71           C  
ATOM   4613  OG  SER A 287     -39.635  13.549  16.020  1.00 62.71           O  
ATOM   4614  H   SER A 287     -35.973  14.942  14.333  1.00 62.71           H  
ATOM   4615  HA  SER A 287     -38.240  15.958  15.801  1.00 62.71           H  
ATOM   4616  HB2 SER A 287     -38.498  13.308  14.334  1.00 62.71           H  
ATOM   4617  HB3 SER A 287     -39.605  14.689  14.304  1.00 62.71           H  
ATOM   4618  HG  SER A 287     -40.544  13.413  15.742  1.00 62.71           H  
ATOM   4619  N   VAL A 288     -37.325  14.661  17.799  1.00 71.39           N  
ATOM   4620  CA  VAL A 288     -36.671  14.058  18.978  1.00 71.39           C  
ATOM   4621  C   VAL A 288     -36.797  12.531  18.966  1.00 71.39           C  
ATOM   4622  O   VAL A 288     -35.812  11.834  19.186  1.00 71.39           O  
ATOM   4623  CB  VAL A 288     -37.250  14.638  20.288  1.00 71.39           C  
ATOM   4624  CG1 VAL A 288     -36.647  13.982  21.536  1.00 71.39           C  
ATOM   4625  CG2 VAL A 288     -36.983  16.147  20.381  1.00 71.39           C  
ATOM   4626  H   VAL A 288     -38.059  15.338  17.956  1.00 71.39           H  
ATOM   4627  HA  VAL A 288     -35.606  14.290  18.947  1.00 71.39           H  
ATOM   4628  HB  VAL A 288     -38.328  14.476  20.301  1.00 71.39           H  
ATOM   4629 HG11 VAL A 288     -36.919  12.928  21.586  1.00 71.39           H  
ATOM   4630 HG12 VAL A 288     -35.560  14.070  21.522  1.00 71.39           H  
ATOM   4631 HG13 VAL A 288     -37.033  14.465  22.433  1.00 71.39           H  
ATOM   4632 HG21 VAL A 288     -37.392  16.537  21.313  1.00 71.39           H  
ATOM   4633 HG22 VAL A 288     -35.910  16.341  20.355  1.00 71.39           H  
ATOM   4634 HG23 VAL A 288     -37.464  16.675  19.557  1.00 71.39           H  
ATOM   4635  N   TYR A 289     -37.973  11.995  18.629  1.00 70.08           N  
ATOM   4636  CA  TYR A 289     -38.199  10.545  18.587  1.00 70.08           C  
ATOM   4637  C   TYR A 289     -37.413   9.859  17.470  1.00 70.08           C  
ATOM   4638  O   TYR A 289     -36.901   8.752  17.646  1.00 70.08           O  
ATOM   4639  CB  TYR A 289     -39.692  10.265  18.394  1.00 70.08           C  
ATOM   4640  CG  TYR A 289     -40.557  10.788  19.516  1.00 70.08           C  
ATOM   4641  CD1 TYR A 289     -40.624  10.076  20.730  1.00 70.08           C  
ATOM   4642  CD2 TYR A 289     -41.292  11.976  19.349  1.00 70.08           C  
ATOM   4643  CE1 TYR A 289     -41.443  10.543  21.775  1.00 70.08           C  
ATOM   4644  CE2 TYR A 289     -42.107  12.446  20.395  1.00 70.08           C  
ATOM   4645  CZ  TYR A 289     -42.190  11.728  21.605  1.00 70.08           C  
ATOM   4646  OH  TYR A 289     -42.991  12.190  22.600  1.00 70.08           O  
ATOM   4647  H   TYR A 289     -38.756  12.608  18.452  1.00 70.08           H  
ATOM   4648  HA  TYR A 289     -37.880  10.107  19.533  1.00 70.08           H  
ATOM   4649  HB2 TYR A 289     -39.837   9.187  18.335  1.00 70.08           H  
ATOM   4650  HB3 TYR A 289     -40.025  10.694  17.449  1.00 70.08           H  
ATOM   4651  HD1 TYR A 289     -40.052   9.170  20.861  1.00 70.08           H  
ATOM   4652  HD2 TYR A 289     -41.268  12.511  18.412  1.00 70.08           H  
ATOM   4653  HE1 TYR A 289     -41.502   9.999  22.706  1.00 70.08           H  
ATOM   4654  HE2 TYR A 289     -42.702  13.339  20.277  1.00 70.08           H  
ATOM   4655  HH  TYR A 289     -43.032  11.606  23.360  1.00 70.08           H  
ATOM   4656  N   LEU A 290     -37.306  10.516  16.313  1.00 76.04           N  
ATOM   4657  CA  LEU A 290     -36.539   9.995  15.188  1.00 76.04           C  
ATOM   4658  C   LEU A 290     -35.033  10.055  15.483  1.00 76.04           C  
ATOM   4659  O   LEU A 290     -34.323   9.089  15.214  1.00 76.04           O  
ATOM   4660  CB  LEU A 290     -36.938  10.769  13.922  1.00 76.04           C  
ATOM   4661  CG  LEU A 290     -36.352  10.169  12.636  1.00 76.04           C  
ATOM   4662  CD1 LEU A 290     -36.860   8.752  12.355  1.00 76.04           C  
ATOM   4663  CD2 LEU A 290     -36.712  11.054  11.443  1.00 76.04           C  
ATOM   4664  H   LEU A 290     -37.705  11.441  16.249  1.00 76.04           H  
ATOM   4665  HA  LEU A 290     -36.804   8.945  15.063  1.00 76.04           H  
ATOM   4666  HB2 LEU A 290     -38.025  10.777  13.838  1.00 76.04           H  
ATOM   4667  HB3 LEU A 290     -36.595  11.799  14.019  1.00 76.04           H  
ATOM   4668  HG  LEU A 290     -35.267  10.154  12.737  1.00 76.04           H  
ATOM   4669 HD11 LEU A 290     -37.950   8.733  12.347  1.00 76.04           H  
ATOM   4670 HD12 LEU A 290     -36.486   8.412  11.390  1.00 76.04           H  
ATOM   4671 HD13 LEU A 290     -36.484   8.064  13.111  1.00 76.04           H  
ATOM   4672 HD21 LEU A 290     -36.303  12.054  11.590  1.00 76.04           H  
ATOM   4673 HD22 LEU A 290     -36.290  10.638  10.528  1.00 76.04           H  
ATOM   4674 HD23 LEU A 290     -37.795  11.119  11.337  1.00 76.04           H  
ATOM   4675  N   LEU A 291     -34.567  11.143  16.105  1.00 80.97           N  
ATOM   4676  CA  LEU A 291     -33.195  11.287  16.591  1.00 80.97           C  
ATOM   4677  C   LEU A 291     -32.841  10.186  17.596  1.00 80.97           C  
ATOM   4678  O   LEU A 291     -31.769   9.595  17.488  1.00 80.97           O  
ATOM   4679  CB  LEU A 291     -33.030  12.686  17.216  1.00 80.97           C  
ATOM   4680  CG  LEU A 291     -31.626  12.964  17.788  1.00 80.97           C  
ATOM   4681  CD1 LEU A 291     -30.562  12.970  16.693  1.00 80.97           C  
ATOM   4682  CD2 LEU A 291     -31.611  14.321  18.490  1.00 80.97           C  
ATOM   4683  H   LEU A 291     -35.208  11.900  16.292  1.00 80.97           H  
ATOM   4684  HA  LEU A 291     -32.518  11.192  15.742  1.00 80.97           H  
ATOM   4685  HB2 LEU A 291     -33.751  12.794  18.026  1.00 80.97           H  
ATOM   4686  HB3 LEU A 291     -33.259  13.438  16.462  1.00 80.97           H  
ATOM   4687  HG  LEU A 291     -31.367  12.208  18.529  1.00 80.97           H  
ATOM   4688 HD11 LEU A 291     -29.605  13.293  17.104  1.00 80.97           H  
ATOM   4689 HD12 LEU A 291     -30.847  13.653  15.892  1.00 80.97           H  
ATOM   4690 HD13 LEU A 291     -30.441  11.964  16.292  1.00 80.97           H  
ATOM   4691 HD21 LEU A 291     -31.847  15.110  17.775  1.00 80.97           H  
ATOM   4692 HD22 LEU A 291     -32.349  14.327  19.292  1.00 80.97           H  
ATOM   4693 HD23 LEU A 291     -30.623  14.507  18.910  1.00 80.97           H  
ATOM   4694  N   GLU A 292     -33.732   9.879  18.542  1.00 85.05           N  
ATOM   4695  CA  GLU A 292     -33.503   8.827  19.537  1.00 85.05           C  
ATOM   4696  C   GLU A 292     -33.527   7.429  18.898  1.00 85.05           C  
ATOM   4697  O   GLU A 292     -32.689   6.588  19.212  1.00 85.05           O  
ATOM   4698  CB  GLU A 292     -34.525   8.970  20.679  1.00 85.05           C  
ATOM   4699  CG  GLU A 292     -34.081   8.269  21.974  1.00 85.05           C  
ATOM   4700  CD  GLU A 292     -32.757   8.817  22.558  1.00 85.05           C  
ATOM   4701  OE1 GLU A 292     -31.957   8.008  23.070  1.00 85.05           O  
ATOM   4702  OE2 GLU A 292     -32.480  10.045  22.483  1.00 85.05           O1-
ATOM   4703  H   GLU A 292     -34.554  10.457  18.641  1.00 85.05           H  
ATOM   4704  HA  GLU A 292     -32.508   8.975  19.957  1.00 85.05           H  
ATOM   4705  HB2 GLU A 292     -35.485   8.565  20.357  1.00 85.05           H  
ATOM   4706  HB3 GLU A 292     -34.670  10.026  20.902  1.00 85.05           H  
ATOM   4707  HG2 GLU A 292     -33.984   7.202  21.774  1.00 85.05           H  
ATOM   4708  HG3 GLU A 292     -34.871   8.393  22.715  1.00 85.05           H  
ATOM   4709  N   SER A 293     -34.402   7.200  17.913  1.00 85.37           N  
ATOM   4710  CA  SER A 293     -34.446   5.934  17.164  1.00 85.37           C  
ATOM   4711  C   SER A 293     -33.181   5.710  16.327  1.00 85.37           C  
ATOM   4712  O   SER A 293     -32.631   4.609  16.320  1.00 85.37           O  
ATOM   4713  CB  SER A 293     -35.674   5.879  16.253  1.00 85.37           C  
ATOM   4714  OG  SER A 293     -36.867   6.101  16.973  1.00 85.37           O  
ATOM   4715  H   SER A 293     -35.064   7.929  17.690  1.00 85.37           H  
ATOM   4716  HA  SER A 293     -34.516   5.111  17.874  1.00 85.37           H  
ATOM   4717  HB2 SER A 293     -35.583   6.624  15.463  1.00 85.37           H  
ATOM   4718  HB3 SER A 293     -35.730   4.885  15.809  1.00 85.37           H  
ATOM   4719  HG  SER A 293     -36.854   6.999  17.311  1.00 85.37           H  
ATOM   4720  N   TYR A 294     -32.670   6.751  15.657  1.00 89.10           N  
ATOM   4721  CA  TYR A 294     -31.381   6.681  14.964  1.00 89.10           C  
ATOM   4722  C   TYR A 294     -30.206   6.555  15.936  1.00 89.10           C  
ATOM   4723  O   TYR A 294     -29.266   5.821  15.651  1.00 89.10           O  
ATOM   4724  CB  TYR A 294     -31.175   7.907  14.065  1.00 89.10           C  
ATOM   4725  CG  TYR A 294     -31.978   7.912  12.780  1.00 89.10           C  
ATOM   4726  CD1 TYR A 294     -31.912   6.812  11.902  1.00 89.10           C  
ATOM   4727  CD2 TYR A 294     -32.734   9.044  12.424  1.00 89.10           C  
ATOM   4728  CE1 TYR A 294     -32.638   6.823  10.697  1.00 89.10           C  
ATOM   4729  CE2 TYR A 294     -33.435   9.069  11.203  1.00 89.10           C  
ATOM   4730  CZ  TYR A 294     -33.414   7.946  10.353  1.00 89.10           C  
ATOM   4731  OH  TYR A 294     -34.130   7.948   9.199  1.00 89.10           O  
ATOM   4732  H   TYR A 294     -33.174   7.626  15.653  1.00 89.10           H  
ATOM   4733  HA  TYR A 294     -31.367   5.784  14.345  1.00 89.10           H  
ATOM   4734  HB2 TYR A 294     -31.390   8.808  14.641  1.00 89.10           H  
ATOM   4735  HB3 TYR A 294     -30.125   7.944  13.778  1.00 89.10           H  
ATOM   4736  HD1 TYR A 294     -31.313   5.948  12.147  1.00 89.10           H  
ATOM   4737  HD2 TYR A 294     -32.764   9.899  13.084  1.00 89.10           H  
ATOM   4738  HE1 TYR A 294     -32.601   5.976  10.027  1.00 89.10           H  
ATOM   4739  HE2 TYR A 294     -33.986   9.952  10.912  1.00 89.10           H  
ATOM   4740  HH  TYR A 294     -34.537   8.800   9.026  1.00 89.10           H  
ATOM   4741  N   SER A 295     -30.261   7.216  17.093  1.00 90.89           N  
ATOM   4742  CA  SER A 295     -29.249   7.080  18.148  1.00 90.89           C  
ATOM   4743  C   SER A 295     -29.169   5.634  18.647  1.00 90.89           C  
ATOM   4744  O   SER A 295     -28.081   5.063  18.727  1.00 90.89           O  
ATOM   4745  CB  SER A 295     -29.561   8.035  19.306  1.00 90.89           C  
ATOM   4746  OG  SER A 295     -29.443   9.378  18.872  1.00 90.89           O  
ATOM   4747  H   SER A 295     -31.053   7.819  17.265  1.00 90.89           H  
ATOM   4748  HA  SER A 295     -28.272   7.342  17.742  1.00 90.89           H  
ATOM   4749  HB2 SER A 295     -30.569   7.856  19.681  1.00 90.89           H  
ATOM   4750  HB3 SER A 295     -28.869   7.868  20.131  1.00 90.89           H  
ATOM   4751  HG  SER A 295     -30.210   9.553  18.321  1.00 90.89           H  
ATOM   4752  N   GLU A 296     -30.313   4.994  18.892  1.00 91.43           N  
ATOM   4753  CA  GLU A 296     -30.371   3.576  19.251  1.00 91.43           C  
ATOM   4754  C   GLU A 296     -29.866   2.680  18.107  1.00 91.43           C  
ATOM   4755  O   GLU A 296     -29.110   1.739  18.348  1.00 91.43           O  
ATOM   4756  CB  GLU A 296     -31.805   3.230  19.682  1.00 91.43           C  
ATOM   4757  CG  GLU A 296     -32.006   1.770  20.120  1.00 91.43           C  
ATOM   4758  CD  GLU A 296     -31.128   1.294  21.292  1.00 91.43           C  
ATOM   4759  OE1 GLU A 296     -31.064   0.048  21.453  1.00 91.43           O  
ATOM   4760  OE2 GLU A 296     -30.526   2.120  22.017  1.00 91.43           O1-
ATOM   4761  H   GLU A 296     -31.180   5.513  18.874  1.00 91.43           H  
ATOM   4762  HA  GLU A 296     -29.712   3.414  20.104  1.00 91.43           H  
ATOM   4763  HB2 GLU A 296     -32.092   3.882  20.507  1.00 91.43           H  
ATOM   4764  HB3 GLU A 296     -32.482   3.430  18.851  1.00 91.43           H  
ATOM   4765  HG2 GLU A 296     -33.051   1.645  20.403  1.00 91.43           H  
ATOM   4766  HG3 GLU A 296     -31.833   1.123  19.260  1.00 91.43           H  
ATOM   4767  N   GLN A 297     -30.188   3.000  16.849  1.00 93.26           N  
ATOM   4768  CA  GLN A 297     -29.657   2.274  15.692  1.00 93.26           C  
ATOM   4769  C   GLN A 297     -28.126   2.375  15.596  1.00 93.26           C  
ATOM   4770  O   GLN A 297     -27.462   1.354  15.417  1.00 93.26           O  
ATOM   4771  CB  GLN A 297     -30.344   2.775  14.416  1.00 93.26           C  
ATOM   4772  CG  GLN A 297     -30.003   1.900  13.205  1.00 93.26           C  
ATOM   4773  CD  GLN A 297     -30.689   2.395  11.942  1.00 93.26           C  
ATOM   4774  NE2 GLN A 297     -31.499   1.580  11.306  1.00 93.26           N  
ATOM   4775  OE1 GLN A 297     -30.506   3.528  11.521  1.00 93.26           O  
ATOM   4776  H   GLN A 297     -30.840   3.756  16.696  1.00 93.26           H  
ATOM   4777  HA  GLN A 297     -29.904   1.220  15.819  1.00 93.26           H  
ATOM   4778  HB2 GLN A 297     -30.044   3.803  14.215  1.00 93.26           H  
ATOM   4779  HB3 GLN A 297     -31.423   2.745  14.570  1.00 93.26           H  
ATOM   4780  HG2 GLN A 297     -28.927   1.894  13.028  1.00 93.26           H  
ATOM   4781  HG3 GLN A 297     -30.299   0.872  13.410  1.00 93.26           H  
ATOM   4782 HE21 GLN A 297     -31.826   1.888  10.402  1.00 93.26           H  
ATOM   4783 HE22 GLN A 297     -31.601   0.622  11.611  1.00 93.26           H  
ATOM   4784  N   VAL A 298     -27.545   3.566  15.780  1.00 94.74           N  
ATOM   4785  CA  VAL A 298     -26.085   3.765  15.842  1.00 94.74           C  
ATOM   4786  C   VAL A 298     -25.485   2.934  16.972  1.00 94.74           C  
ATOM   4787  O   VAL A 298     -24.504   2.217  16.762  1.00 94.74           O  
ATOM   4788  CB  VAL A 298     -25.728   5.253  16.043  1.00 94.74           C  
ATOM   4789  CG1 VAL A 298     -24.233   5.459  16.333  1.00 94.74           C  
ATOM   4790  CG2 VAL A 298     -26.059   6.089  14.805  1.00 94.74           C  
ATOM   4791  H   VAL A 298     -28.144   4.369  15.902  1.00 94.74           H  
ATOM   4792  HA  VAL A 298     -25.637   3.426  14.908  1.00 94.74           H  
ATOM   4793  HB  VAL A 298     -26.294   5.647  16.887  1.00 94.74           H  
ATOM   4794 HG11 VAL A 298     -24.024   6.526  16.419  1.00 94.74           H  
ATOM   4795 HG12 VAL A 298     -23.630   5.046  15.524  1.00 94.74           H  
ATOM   4796 HG13 VAL A 298     -23.946   4.996  17.277  1.00 94.74           H  
ATOM   4797 HG21 VAL A 298     -25.973   7.149  15.044  1.00 94.74           H  
ATOM   4798 HG22 VAL A 298     -27.076   5.894  14.464  1.00 94.74           H  
ATOM   4799 HG23 VAL A 298     -25.366   5.851  13.998  1.00 94.74           H  
ATOM   4800  N   LYS A 299     -26.080   2.987  18.167  1.00 95.37           N  
ATOM   4801  CA  LYS A 299     -25.609   2.237  19.335  1.00 95.37           C  
ATOM   4802  C   LYS A 299     -25.592   0.733  19.065  1.00 95.37           C  
ATOM   4803  O   LYS A 299     -24.574   0.085  19.313  1.00 95.37           O  
ATOM   4804  CB  LYS A 299     -26.504   2.594  20.526  1.00 95.37           C  
ATOM   4805  CG  LYS A 299     -26.007   1.981  21.840  1.00 95.37           C  
ATOM   4806  CD  LYS A 299     -27.014   2.315  22.939  1.00 95.37           C  
ATOM   4807  CE  LYS A 299     -26.613   1.699  24.278  1.00 95.37           C  
ATOM   4808  NZ  LYS A 299     -27.676   1.965  25.275  1.00 95.37           N1+
ATOM   4809  H   LYS A 299     -26.882   3.591  18.271  1.00 95.37           H  
ATOM   4810  HA  LYS A 299     -24.585   2.538  19.558  1.00 95.37           H  
ATOM   4811  HB2 LYS A 299     -26.533   3.678  20.636  1.00 95.37           H  
ATOM   4812  HB3 LYS A 299     -27.519   2.248  20.331  1.00 95.37           H  
ATOM   4813  HG2 LYS A 299     -25.034   2.401  22.094  1.00 95.37           H  
ATOM   4814  HG3 LYS A 299     -25.927   0.898  21.746  1.00 95.37           H  
ATOM   4815  HD2 LYS A 299     -27.093   3.397  23.041  1.00 95.37           H  
ATOM   4816  HD3 LYS A 299     -27.989   1.924  22.647  1.00 95.37           H  
ATOM   4817  HE2 LYS A 299     -25.662   2.125  24.600  1.00 95.37           H  
ATOM   4818  HE3 LYS A 299     -26.485   0.625  24.141  1.00 95.37           H  
ATOM   4819  HZ1 LYS A 299     -27.484   1.513  26.158  1.00 95.37           H  
ATOM   4820  HZ2 LYS A 299     -28.560   1.634  24.917  1.00 95.37           H  
ATOM   4821  HZ3 LYS A 299     -27.780   2.959  25.422  1.00 95.37           H  
ATOM   4822  N   ARG A 300     -26.673   0.179  18.504  1.00 95.62           N  
ATOM   4823  CA  ARG A 300     -26.760  -1.252  18.170  1.00 95.62           C  
ATOM   4824  C   ARG A 300     -25.799  -1.655  17.061  1.00 95.62           C  
ATOM   4825  O   ARG A 300     -25.124  -2.668  17.215  1.00 95.62           O  
ATOM   4826  CB  ARG A 300     -28.191  -1.656  17.804  1.00 95.62           C  
ATOM   4827  CG  ARG A 300     -29.130  -1.596  19.014  1.00 95.62           C  
ATOM   4828  CD  ARG A 300     -30.350  -2.484  18.773  1.00 95.62           C  
ATOM   4829  NE  ARG A 300     -31.444  -2.122  19.677  1.00 95.62           N  
ATOM   4830  CZ  ARG A 300     -32.685  -2.555  19.628  1.00 95.62           C  
ATOM   4831  NH1 ARG A 300     -33.122  -3.360  18.694  1.00 95.62           N1+
ATOM   4832  NH2 ARG A 300     -33.505  -2.169  20.557  1.00 95.62           N  
ATOM   4833  H   ARG A 300     -27.473   0.773  18.339  1.00 95.62           H  
ATOM   4834  HA  ARG A 300     -26.453  -1.830  19.042  1.00 95.62           H  
ATOM   4835  HB2 ARG A 300     -28.571  -1.013  17.011  1.00 95.62           H  
ATOM   4836  HB3 ARG A 300     -28.165  -2.681  17.434  1.00 95.62           H  
ATOM   4837  HG2 ARG A 300     -29.450  -0.567  19.177  1.00 95.62           H  
ATOM   4838  HG3 ARG A 300     -28.620  -1.947  19.911  1.00 95.62           H  
ATOM   4839  HD2 ARG A 300     -30.069  -3.524  18.934  1.00 95.62           H  
ATOM   4840  HD3 ARG A 300     -30.676  -2.377  17.738  1.00 95.62           H  
ATOM   4841  HE  ARG A 300     -31.239  -1.428  20.381  1.00 95.62           H  
ATOM   4842 HH11 ARG A 300     -34.028  -3.799  18.773  1.00 95.62           H  
ATOM   4843 HH12 ARG A 300     -32.467  -3.750  18.032  1.00 95.62           H  
ATOM   4844 HH21 ARG A 300     -33.154  -1.502  21.229  1.00 95.62           H  
ATOM   4845 HH22 ARG A 300     -34.475  -2.449  20.544  1.00 95.62           H  
ATOM   4846  N   CYS A 301     -25.677  -0.866  15.994  1.00 96.81           N  
ATOM   4847  CA  CYS A 301     -24.688  -1.114  14.942  1.00 96.81           C  
ATOM   4848  C   CYS A 301     -23.261  -1.132  15.496  1.00 96.81           C  
ATOM   4849  O   CYS A 301     -22.492  -2.034  15.172  1.00 96.81           O  
ATOM   4850  CB  CYS A 301     -24.812  -0.045  13.854  1.00 96.81           C  
ATOM   4851  SG  CYS A 301     -26.293  -0.367  12.872  1.00 96.81           S  
ATOM   4852  H   CYS A 301     -26.296  -0.074  15.894  1.00 96.81           H  
ATOM   4853  HA  CYS A 301     -24.868  -2.092  14.494  1.00 96.81           H  
ATOM   4854  HB2 CYS A 301     -23.941  -0.096  13.201  1.00 96.81           H  
ATOM   4855  HB3 CYS A 301     -24.864   0.946  14.306  1.00 96.81           H  
ATOM   4856  HG  CYS A 301     -26.108   0.610  11.979  1.00 96.81           H  
ATOM   4857  N   THR A 302     -22.924  -0.186  16.378  1.00 96.23           N  
ATOM   4858  CA  THR A 302     -21.596  -0.137  17.006  1.00 96.23           C  
ATOM   4859  C   THR A 302     -21.364  -1.362  17.886  1.00 96.23           C  
ATOM   4860  O   THR A 302     -20.310  -1.985  17.801  1.00 96.23           O  
ATOM   4861  CB  THR A 302     -21.384   1.133  17.847  1.00 96.23           C  
ATOM   4862  CG2 THR A 302     -19.899   1.337  18.140  1.00 96.23           C  
ATOM   4863  OG1 THR A 302     -21.808   2.289  17.170  1.00 96.23           O  
ATOM   4864  H   THR A 302     -23.595   0.539  16.589  1.00 96.23           H  
ATOM   4865  HA  THR A 302     -20.845  -0.150  16.217  1.00 96.23           H  
ATOM   4866  HB  THR A 302     -21.936   1.057  18.784  1.00 96.23           H  
ATOM   4867  HG1 THR A 302     -22.762   2.251  17.072  1.00 96.23           H  
ATOM   4868 HG21 THR A 302     -19.335   1.337  17.207  1.00 96.23           H  
ATOM   4869 HG22 THR A 302     -19.747   2.298  18.632  1.00 96.23           H  
ATOM   4870 HG23 THR A 302     -19.523   0.544  18.786  1.00 96.23           H  
ATOM   4871  N   ALA A 303     -22.360  -1.758  18.686  1.00 97.18           N  
ATOM   4872  CA  ALA A 303     -22.275  -2.950  19.526  1.00 97.18           C  
ATOM   4873  C   ALA A 303     -22.086  -4.231  18.698  1.00 97.18           C  
ATOM   4874  O   ALA A 303     -21.225  -5.042  19.023  1.00 97.18           O  
ATOM   4875  CB  ALA A 303     -23.529  -3.022  20.405  1.00 97.18           C  
ATOM   4876  H   ALA A 303     -23.201  -1.201  18.733  1.00 97.18           H  
ATOM   4877  HA  ALA A 303     -21.403  -2.856  20.174  1.00 97.18           H  
ATOM   4878  HB1 ALA A 303     -24.418  -3.139  19.785  1.00 97.18           H  
ATOM   4879  HB2 ALA A 303     -23.619  -2.110  20.996  1.00 97.18           H  
ATOM   4880  HB3 ALA A 303     -23.448  -3.875  21.079  1.00 97.18           H  
ATOM   4881  N   ILE A 304     -22.829  -4.382  17.595  1.00 97.62           N  
ATOM   4882  CA  ILE A 304     -22.652  -5.483  16.637  1.00 97.62           C  
ATOM   4883  C   ILE A 304     -21.212  -5.514  16.123  1.00 97.62           C  
ATOM   4884  O   ILE A 304     -20.579  -6.568  16.149  1.00 97.62           O  
ATOM   4885  CB  ILE A 304     -23.659  -5.338  15.470  1.00 97.62           C  
ATOM   4886  CG1 ILE A 304     -25.087  -5.694  15.940  1.00 97.62           C  
ATOM   4887  CG2 ILE A 304     -23.274  -6.202  14.256  1.00 97.62           C  
ATOM   4888  CD1 ILE A 304     -26.177  -5.256  14.951  1.00 97.62           C  
ATOM   4889  H   ILE A 304     -23.521  -3.676  17.390  1.00 97.62           H  
ATOM   4890  HA  ILE A 304     -22.830  -6.431  17.144  1.00 97.62           H  
ATOM   4891  HB  ILE A 304     -23.655  -4.298  15.142  1.00 97.62           H  
ATOM   4892 HG12 ILE A 304     -25.162  -6.769  16.101  1.00 97.62           H  
ATOM   4893 HG13 ILE A 304     -25.290  -5.205  16.893  1.00 97.62           H  
ATOM   4894 HG21 ILE A 304     -23.988  -6.038  13.449  1.00 97.62           H  
ATOM   4895 HG22 ILE A 304     -23.249  -7.255  14.535  1.00 97.62           H  
ATOM   4896 HG23 ILE A 304     -22.301  -5.916  13.856  1.00 97.62           H  
ATOM   4897 HD11 ILE A 304     -26.033  -4.212  14.673  1.00 97.62           H  
ATOM   4898 HD12 ILE A 304     -27.154  -5.356  15.424  1.00 97.62           H  
ATOM   4899 HD13 ILE A 304     -26.158  -5.880  14.057  1.00 97.62           H  
ATOM   4900  N   ALA A 305     -20.692  -4.368  15.679  1.00 97.57           N  
ATOM   4901  CA  ALA A 305     -19.359  -4.272  15.099  1.00 97.57           C  
ATOM   4902  C   ALA A 305     -18.264  -4.666  16.103  1.00 97.57           C  
ATOM   4903  O   ALA A 305     -17.359  -5.422  15.759  1.00 97.57           O  
ATOM   4904  CB  ALA A 305     -19.176  -2.846  14.575  1.00 97.57           C  
ATOM   4905  H   ALA A 305     -21.268  -3.538  15.683  1.00 97.57           H  
ATOM   4906  HA  ALA A 305     -19.302  -4.960  14.256  1.00 97.57           H  
ATOM   4907  HB1 ALA A 305     -20.112  -2.478  14.156  1.00 97.57           H  
ATOM   4908  HB2 ALA A 305     -18.864  -2.178  15.378  1.00 97.57           H  
ATOM   4909  HB3 ALA A 305     -18.429  -2.860  13.781  1.00 97.57           H  
ATOM   4910  N   VAL A 306     -18.396  -4.224  17.359  1.00 96.85           N  
ATOM   4911  CA  VAL A 306     -17.488  -4.594  18.453  1.00 96.85           C  
ATOM   4912  C   VAL A 306     -17.574  -6.091  18.771  1.00 96.85           C  
ATOM   4913  O   VAL A 306     -16.543  -6.747  18.865  1.00 96.85           O  
ATOM   4914  CB  VAL A 306     -17.750  -3.730  19.698  1.00 96.85           C  
ATOM   4915  CG1 VAL A 306     -16.905  -4.188  20.888  1.00 96.85           C  
ATOM   4916  CG2 VAL A 306     -17.387  -2.260  19.438  1.00 96.85           C  
ATOM   4917  H   VAL A 306     -19.163  -3.599  17.564  1.00 96.85           H  
ATOM   4918  HA  VAL A 306     -16.464  -4.399  18.134  1.00 96.85           H  
ATOM   4919  HB  VAL A 306     -18.804  -3.790  19.971  1.00 96.85           H  
ATOM   4920 HG11 VAL A 306     -17.263  -5.144  21.270  1.00 96.85           H  
ATOM   4921 HG12 VAL A 306     -15.862  -4.295  20.591  1.00 96.85           H  
ATOM   4922 HG13 VAL A 306     -16.969  -3.442  21.680  1.00 96.85           H  
ATOM   4923 HG21 VAL A 306     -17.918  -1.878  18.566  1.00 96.85           H  
ATOM   4924 HG22 VAL A 306     -17.660  -1.658  20.305  1.00 96.85           H  
ATOM   4925 HG23 VAL A 306     -16.315  -2.169  19.260  1.00 96.85           H  
ATOM   4926  N   SER A 307     -18.776  -6.673  18.847  1.00 97.47           N  
ATOM   4927  CA  SER A 307     -18.930  -8.121  19.063  1.00 97.47           C  
ATOM   4928  C   SER A 307     -18.349  -8.968  17.925  1.00 97.47           C  
ATOM   4929  O   SER A 307     -17.931 -10.100  18.147  1.00 97.47           O  
ATOM   4930  CB  SER A 307     -20.405  -8.493  19.229  1.00 97.47           C  
ATOM   4931  OG  SER A 307     -20.973  -7.849  20.351  1.00 97.47           O  
ATOM   4932  H   SER A 307     -19.607  -6.103  18.786  1.00 97.47           H  
ATOM   4933  HA  SER A 307     -18.399  -8.398  19.973  1.00 97.47           H  
ATOM   4934  HB2 SER A 307     -20.958  -8.216  18.332  1.00 97.47           H  
ATOM   4935  HB3 SER A 307     -20.481  -9.571  19.370  1.00 97.47           H  
ATOM   4936  HG  SER A 307     -20.310  -7.836  21.045  1.00 97.47           H  
ATOM   4937  N   CYS A 308     -18.316  -8.445  16.697  1.00 98.12           N  
ATOM   4938  CA  CYS A 308     -17.727  -9.141  15.554  1.00 98.12           C
[truncated: 715,242 more chars]
